# Supplementary material for: Proteomic Analysis of Frozen–Thawed Spermatozoa with Different Levels of Freezability in Dairy Goats
Source: Int J Mol Sci. 2023 Oct 25;24(21):15550. doi: 10.3390/ijms242115550 (PMC10648040; doi:10.3390/ijms242115550)
Supplement: Supplementary file 1 [file ijms-24-15550-s001.zip]

Archive with 1 entries (1 files):
- ijms-2664499-supplementary.xlsx
