# Supplementary material for: Proteomic Analysis of Frozen–Thawed Spermatozoa with Different Levels of Freezability in Dairy Goats
Source: Int J Mol Sci. 2023 Oct 25;24(21):15550. doi: 10.3390/ijms242115550 (PMC10648040; doi:10.3390/ijms242115550)
Supplement: Supplementary file 1 [file ijms-24-15550-s001.zip › ijms-2664499-supplementary.xlsx]

## Sheet: Table S1
List of differentially expressed proteins after freeze-thawing(HF vs LF)
Protein accession	Protein description	Gene name	Regulated Type	HF1	HF2	HF3	HF4	LF1	LF2	LF3	LF4	High/Low Ratio	High/Low P value
A0A6P3TGH3	Prostaglandin reductase 1 OS=Ovis aries OX=9940 GN=PTGR1 PE=3 SV=1	PTGR1	Down	1.74174	1.33406	1.52512	1.37887	0.475193	0.483155	0.545701	0.516163	2.95998	3.87987e-06
P02075	Hemoglobin subunit beta OS=Ovis aries OX=9940 GN=HBB PE=1 SV=2	HBB	Down	2.01901	1.53787	1.04547	1.07123		0.606423	0.443406	0.276595	3.20801	0.00691602
P56283	C-type natriuretic peptide OS=Ovis aries OX=9940 GN=NPPC PE=3 SV=1	NPPC	Down	0.507941	0.482466	0.520575	0.539802	1.47473	1.57826	1.5001	1.39612	0.344715	7.75491e-08
P83205	Cathepsin B OS=Ovis aries OX=9940 GN=CTSB PE=1 SV=2	CTSB	Down	1.50096	1.47506	1.59068	1.48749	0.608942	0.441457	0.438707	0.456706	3.11139	7.53923e-06
A0A6P3TRW3	Trifunctional purine biosynthetic protein adenosine-3 OS=Ovis aries OX=9940 GN=GART PE=3 SV=1	GART	Down	0.586705	0.582421	0.632582	0.571389	1.30684	1.38385	1.35823	1.57798	0.421741	1.61992e-06
P52210	Fructose-bisphosphate aldolase B OS=Ovis aries OX=9940 GN=ALDOB PE=2 SV=2	ALDOB	Down		0.404464	0.648655		1.37604	1.39164	1.15774	1.02146	0.425771	0.00873136
Q8HY31	Uroporphyrinogen decarboxylase OS=Ovis aries OX=9940 GN=UROD PE=1 SV=1	UROD	Down	0.653294	1.03121	0.710579	0.737868	1.34538	1.16934	1.24628	1.10606	0.643705	0.00586645
W5NUR4	ADAM metallopeptidase domain 9 OS=Ovis aries OX=9940 GN=ADAM9 PE=4 SV=1	ADAM9	Down	1.2531	1.46952	1.06617	1.21429	0.879406	0.669515	0.730094	0.717904	1.66941	0.0011417
W5NZU3	Cadherin 1 OS=Ovis aries OX=9940 GN=CDH1 PE=4 SV=1	CDH1	Down	0.835723	0.739304	0.712116	0.736835	1.26828	1.1612	1.26004	1.28651	0.60771	2.15113e-05
C5ISA2	Tubulin alpha chain OS=Ovis aries OX=9940 GN=TUBA4A PE=2 SV=1	TUBA4A	Down	1.24866	1.16445	1.17616	1.21707	0.863817	0.626888	0.875867	0.82709	1.50496	0.00201759
C5IWU4	ADP ribosylation factor like GTPase 3 OS=Ovis aries OX=9940 GN=ARL3 PE=2 SV=1	ARL3	Down	0.724162	0.829148	0.759255	0.819464	1.14981	1.23121	1.20254	1.28442	0.643395	3.08754e-05
P18685	Ferritin heavy chain OS=Ovis aries OX=9940 GN=FTH1 PE=1 SV=3	FTH1	Down	0.633761	0.56233	0.640098	0.587512	1.33304	1.47013	1.37469	1.39844	0.434643	5.12478e-07
P29701	Alpha-2-HS-glycoprotein OS=Ovis aries OX=9940 GN=AHSG PE=1 SV=1	AHSG	Down	0.832502	0.555007	0.740051	0.88791	1.36748	1.40329	1.14627	1.0675	0.604966	0.00609129
Q6YNC8	Histone H2A.Z OS=Ovis aries OX=9940 GN=H2AZ1 PE=2 SV=3	H2AZ1	Down	0.582604	0.673362	0.91689	0.967085	1.35403	1.18984	1.14888	1.16731	0.646071	0.0280719
W5NVU4	Eukaryotic translation initiation factor 4A3 OS=Ovis aries OX=9940 GN=EIF4A3 PE=3 SV=1	EIF4A3	Down		0.471004	0.489477		1.30773	1.04743	1.35876	1.3256	0.381179	0.000462926
W5NWM6	Elongation factor G, mitochondrial OS=Ovis aries OX=9940 GN=GFM1 PE=3 SV=1	GFM1	Down	0.663256		0.767912	0.740255	1.34259	1.05771	1.28156	1.14671	0.599603	0.000973885
W5NY95	Complement C2 OS=Ovis aries OX=9940 GN=C2 PE=4 SV=1	C2	Down	1.57555	1.37058	1.68756	1.45454	0.325333		0.287707	0.298737	5.00799	1.56686e-06
W5P4I0	RuvB-like helicase OS=Ovis aries OX=9940 GN=RUVBL1 PE=3 SV=1	RUVBL1	Down	0.650599	0.551236	0.568531	0.643568	1.31206	1.47946	1.43268	1.36186	0.432135	2.83368e-06
W5P689	Ubiquitin carboxyl-terminal hydrolase OS=Ovis aries OX=9940 GN=USP5 PE=3 SV=1	USP5	Down	0.63929	0.711295	0.697865	0.770064	1.25437	1.31749	1.28728	1.32235	0.543958	5.05786e-06
W5PD71	Pentraxin family member OS=Ovis aries OX=9940 GN=LOC101115495 PE=3 SV=1	LOC101115495	Down	1.37116	1.3216	1.35211	1.43431	0.640539	0.637853	0.626342	0.616084	2.17357	1.64766e-08
W5PK95	Heterogeneous nuclear ribonucleoproteins A2/B1 OS=Ovis aries OX=9940 GN=HNRNPA2B1 PE=4 SV=1	HNRNPA2B1	Down	0.649606	0.650258	0.642969	0.618118	1.3829	1.29437	1.36524	1.39654	0.470845	2.8883e-08
W5PLQ6	Coatomer subunit delta OS=Ovis aries OX=9940 GN=ARCN1 PE=3 SV=1	ARCN1	Down	0.773241	0.782872	0.906567	0.723169	1.03208	1.15397	1.32663	1.30147	0.661768	0.00157346
W5PRI4	receptor protein-tyrosine kinase OS=Ovis aries OX=9940 GN=FLT1 PE=3 SV=1	FLT1	Down	0.610443	0.731136	0.765804	1.02595	1.23772	1.24344	1.20535	1.18017	0.643834	0.0055153
W5PSP7	RuvB-like helicase OS=Ovis aries OX=9940 GN=RUVBL2 PE=3 SV=1	RUVBL2	Down	0.62667	0.569705	0.631316	0.642846	1.33737	1.41185	1.35651	1.42374	0.446795	2.15435e-07
W5PX22	Small nuclear ribonucleoprotein Sm D3 OS=Ovis aries OX=9940 GN=SNRPD3 PE=3 SV=1	SNRPD3	Down	0.598979	0.581952	0.754373	0.779008	1.3418	1.27262	1.36536	1.30591	0.513521	0.00232722
W5PY48	DNA topoisomerase 2 OS=Ovis aries OX=9940 GN=TOP2A PE=3 SV=1	TOP2A	Down	0.680544	0.588771	0.605651	0.55235	1.45493	1.20592	1.44169	1.47014	0.435574	1.32251e-05
W5Q6H9	Triacylglycerol lipase OS=Ovis aries OX=9940 GN=LOC101103860 PE=3 SV=1	LOC101103860	Down	1.38159	1.31362	1.40988	1.35665	0.61784	0.625295	0.644974	0.650146	2.15177	1.72524e-08
W5QBA3	Sphingomyelin phosphodiesterase OS=Ovis aries OX=9940 GN=SMPD1 PE=3 SV=1	SMPD1	Down	1.53111	1.07452	1.11231	1.22642	0.789243	0.781033	0.679843	0.805522	1.61811	0.00175165
W5QHH5	RNA-binding protein 8A OS=Ovis aries OX=9940 GN=RBM8A PE=3 SV=1	RBM8A	Down	0.782764	0.555668	0.631545	0.530594	1.51367	1.57411	1.23669	1.17495	0.454696	0.000427374
A0A6P3E105	Heterogeneous nuclear ribonucleoprotein K OS=Ovis aries OX=9940 GN=HNRNPK PE=4 SV=1	HNRNPK	Down	0.683305	0.710855	0.689756	0.671779	1.34505	1.24896	1.34891	1.30138	0.525464	9.31323e-08
A0A6P3E541	Eukaryotic translation initiation factor 5A OS=Ovis aries OX=9940 GN=EIF5A2 PE=3 SV=1	EIF5A2	Down	0.492126	1.09274	0.807263	0.750583	1.08241	1.22143	1.32249	1.23096	0.647009	0.0318619
B0FZL9	Pre-mRNA splicing factor SRP20-like protein OS=Ovis aries OX=9940 GN=SRSF3 PE=2 SV=1	SRSF3	Down	0.568827	0.571293	0.689866	0.625549	1.40168	1.15258	1.62179	1.3684	0.442881	6.87587e-05
B9VH02	Eukaryotic translation initiation factor 4C OS=Ovis aries OX=9940 GN=EIF1AX PE=2 SV=1	EIF1AX	Down	0.60846	0.628042	0.760544	0.689536	1.18146	1.47436	1.17053	1.48707	0.505622	0.000184649
C5IJA0	GTP-binding nuclear protein Ran OS=Ovis aries OX=9940 GN=RAN PE=2 SV=1	RAN	Down	0.751521	0.763103	0.733602	0.791322	1.25247	1.20095	1.20935	1.29768	0.612756	8.73265e-07
C8BKC2	Metallopeptidase inhibitor 3 OS=Ovis aries OX=9940 GN=TIMP3 PE=2 SV=1	TIMP3	Down	0.705033	0.597643	0.637886	0.748342	1.26929	1.19112	1.5218	1.32887	0.506281	8.159e-05
W5NPI6	Polyadenylate-binding protein OS=Ovis aries OX=9940 GN=PABPC1 PE=3 SV=1	PABPC1	Down	0.643158	0.72856	0.782285	0.779921	1.32459	1.25673	1.26798	1.21678	0.579132	3.04085e-05
W5NSJ7	Splicing factor U2AF subunit OS=Ovis aries OX=9940 GN=U2AF2 PE=3 SV=1	U2AF2	Down	0.809584	0.791907	0.579791	0.895669	1.1994	1.20936	1.14832	1.36596	0.625009	0.00314365
W5NUI0	Tubulin beta chain OS=Ovis aries OX=9940 PE=3 SV=1	--	Down	1.39803	1.01837	1.47225	1.06736	0.96155	0.739034	0.765609	0.577799	1.62813	0.0127068
W5NUS1	Nuclear autoantigenic sperm protein OS=Ovis aries OX=9940 GN=NASP PE=3 SV=1	NASP	Down	0.568386	0.579901	0.635006	0.615299	1.39557	1.37016	1.38985	1.44582	0.428212	5.19985e-06
W5NVE5	Tryptophan--tRNA ligase, cytoplasmic OS=Ovis aries OX=9940 GN=WARS1 PE=3 SV=1	WARS1	Down	1.41411	1.49097	1.48312	1.3506	0.652298	0.514438	0.530473	0.564005	2.53792	3.47668e-06
W5NVM0	Disintegrin and metalloproteinase domain-containing protein 2 OS=Ovis aries OX=9940 GN=LOC101120051 PE=4 SV=1	LOC101120051	Down	0.604205	0.745478	0.564501	0.746139	1.35771	1.32571	1.31296	1.3433	0.498218	0.00210788
W5NW97	NEDD8-activating enzyme E1 regulatory subunit OS=Ovis aries OX=9940 GN=NAE1 PE=3 SV=1	NAE1	Down	0.82813	0.736128	0.742193	0.756905	1.2871	1.31942	1.02839	1.30173	0.620534	0.000348127
W5NWM2	Apolipoprotein A4 OS=Ovis aries OX=9940 PE=3 SV=1	--	Down	1.2865	1.13994	1.21201	1.33601	0.874052	0.774376	0.608007	0.769102	1.64416	0.000936025
W5NWN2	alpha-mannosidase OS=Ovis aries OX=9940 GN=MAN2C1 PE=3 SV=1	MAN2C1	Down	0.816116	0.76892	0.727693	0.736251	1.27149	1.26428	1.20185	1.2134	0.615829	3.28139e-06
W5NXS0	DnaJ homolog subfamily A member 1 OS=Ovis aries OX=9940 PE=3 SV=1	--	Down	0.691371	0.593	0.792042	0.719827	1.38733	1.33381	0.981003	1.50163	0.53735	0.00147212
W5NYJ1	Actin alpha 1, skeletal muscle OS=Ovis aries OX=9940 GN=ACTA1 PE=3 SV=1	ACTA1	Down	1.81114	1.21893	1.0258	0.943941	0.885988	0.572317	0.886821	0.655057	1.6665	0.0345549
W5NYP8	Dynein cytoplasmic 1 heavy chain 1 OS=Ovis aries OX=9940 GN=DYNC1H1 PE=3 SV=1	DYNC1H1	Down	0.71901	0.856805	0.817457	0.788626	1.25273	1.22255	1.12362	1.2192	0.660405	7.99155e-05
W5NZ70	Galectin-3-binding protein OS=Ovis aries OX=9940 GN=LGALS3BP PE=4 SV=1	LGALS3BP	Down	0.638947	0.583432	0.493511	0.597185	1.51768	1.52423	1.36737	1.27764	0.406736	1.30568e-05
W5NZA0	Dipeptidase 3 OS=Ovis aries OX=9940 GN=DPEP3 PE=4 SV=1	DPEP3	Down	0.808218	0.71794	0.831205	0.800107	1.10313	1.25886	1.21762	1.26293	0.652029	7.8035e-05
W5NZW7	Surfeit locus protein 1 OS=Ovis aries OX=9940 PE=3 SV=1	--	Down	0.481451	0.46343	0.540525	0.488621	1.47032	1.4742	1.51747	1.56398	0.327586	7.28631e-08
W5P004	Midkine OS=Ovis aries OX=9940 GN=MDK PE=3 SV=1	MDK	Down	0.702054	0.643805	0.635085	0.660401	1.3096	1.33058	1.45318	1.26529	0.492912	1.3108e-06
W5P043	Nucleophosmin OS=Ovis aries OX=9940 GN=NPM1 PE=3 SV=1	NPM1	Down	0.805257	0.665336	0.784138	0.719755	1.26286	1.391	1.13875	1.2329	0.591877	0.000121701
W5P0B2	LDL receptor related protein 2 OS=Ovis aries OX=9940 GN=LRP2 PE=3 SV=1	LRP2	Down	0.611751	0.36304			1.40723	0.937754	1.33558	1.34464	0.38796	0.0104818
W5P0H6	Dynein cytoplasmic 2 heavy chain 1 OS=Ovis aries OX=9940 GN=DYNC2H1 PE=3 SV=1	DYNC2H1	Down		0.773822	0.686187		1.29139	1.2565	0.992098		0.618649	0.026886
W5P1S6	Dolichyl-diphosphooligosaccharide--protein glycosyltransferase subunit 1 OS=Ovis aries OX=9940 PE=3 SV=1	--	Down	0.68308	0.818616	0.720056	0.805176	1.28511	1.18972	1.23185	1.26638	0.608664	0.000515847
W5P217	Stanniocalcin 2 OS=Ovis aries OX=9940 GN=STC2 PE=3 SV=1	STC2	Down	0.390992		0.384346		1.29262	1.28923	1.43095	1.21186	0.296799	1.98366e-05
W5P398	Polyadenylate-binding protein OS=Ovis aries OX=9940 GN=PABPC1L PE=3 SV=1	PABPC1L	Down	0.615734	0.692339	0.723223	0.630801	1.18617	1.4582	1.39127	1.30226	0.498716	2.20602e-05
W5P5C4	asparagine--tRNA ligase OS=Ovis aries OX=9940 GN=NARS1 PE=4 SV=1	NARS1	Down	0.887921	0.729309	0.654407	0.698101	1.12165	1.37366	1.25727	1.27767	0.590374	0.000491689
W5P5Y7	DnaJ heat shock protein family (Hsp40) member B1 OS=Ovis aries OX=9940 GN=DNAJB1 PE=4 SV=1	DNAJB1	Down	0.785756	0.821487	0.744877	0.813442	1.18757	1.15469	1.29172	1.20046	0.654794	1.27608e-05
W5P6I6	Eukaryotic translation initiation factor 5 OS=Ovis aries OX=9940 GN=EIF5 PE=3 SV=1	EIF5	Down	0.555412		0.588119	0.808285	1.33087	1.43901	1.31165	0.966665	0.515517	0.00546242
W5P6V7	RNA helicase OS=Ovis aries OX=9940 GN=DDX39A PE=4 SV=1	DDX39A	Down	0.672294	0.688191	0.730898	0.69261	1.26796	1.29776	1.32866	1.32162	0.53374	8.21782e-08
W5P7E2	inorganic diphosphatase OS=Ovis aries OX=9940 GN=PPA1 PE=3 SV=1	PPA1	Down	0.407949	0.645235	0.519939	0.603975	1.4049	1.38574	1.45476	1.57749	0.373885	8.08297e-05
W5P929	Methionine--tRNA ligase, cytoplasmic OS=Ovis aries OX=9940 GN=MARS1 PE=3 SV=1	MARS1	Down	0.763416	0.987378	0.625112	0.801206	1.35577	1.07927	1.25091	1.13693	0.658757	0.00710274
W5P9F5	Lymphocyte antigen 6 complex locus protein G5c OS=Ovis aries OX=9940 GN=LY6G5C PE=4 SV=1	LY6G5C	Down	1.386	1.38797	1.42313	1.35015	0.632726	0.637534	0.565859	0.61664	2.26163	1.43339e-07
W5P9V9	Small nuclear ribonucleoprotein-associated protein OS=Ovis aries OX=9940 GN=SNRPB PE=3 SV=1	SNRPB	Down	0.659386	0.726921	0.620269	0.647249	1.55544	1.14877	1.41605	1.22592	0.496397	9.90896e-05
W5PA84	Cilia- and flagella-associated protein 300 OS=Ovis aries OX=9940 GN=CFAP300 PE=3 SV=1	CFAP300	Down	0.289757			0.580526	1.31538	1.45388	1.01297	1.34749	0.33931	0.00966158
W5PB00	Tubulin beta chain OS=Ovis aries OX=9940 PE=3 SV=1	--	Down	1.50038	1.54222	1.48766	1.77508	0.488189	0.48666	0.379821	0.339977	3.72075	1.13322e-05
W5PB89	B-cell receptor-associated protein OS=Ovis aries OX=9940 GN=BCAP31 PE=3 SV=1	BCAP31	Down	0.679012	0.773826	0.844805	0.764833	1.30759	1.02826	1.31771	1.28397	0.620245	0.000695074
W5PCP3	RNA helicase OS=Ovis aries OX=9940 GN=DDX4 PE=3 SV=1	DDX4	Down	0.682866	0.640949	0.680986	0.690232	1.35258	1.34246	1.31721	1.29272	0.508021	3.89452e-08
W5PDQ0	Deleted in malignant brain tumors 1 protein OS=Ovis aries OX=9940 PE=3 SV=1	--	Down	0.391299	0.382088	0.305596	0.271588	1.52407	1.70471	1.66688	1.75377	0.203111	0.000116692
W5PDT8	Patatin like phospholipase domain containing 8 OS=Ovis aries OX=9940 GN=PNPLA8 PE=4 SV=1	PNPLA8	Down	1.11866	1.30094	1.12894	1.25835	0.773399	0.815061	0.870501	0.734145	1.5054	0.000241794
W5PEQ9	Serine/arginine-rich splicing factor 1 OS=Ovis aries OX=9940 GN=SRSF1 PE=3 SV=1	SRSF1	Down	0.468313		0.63136		1.33676	1.7434	0.93764	0.88253	0.448816	0.0391551
W5PFB9	Alkaline phosphatase OS=Ovis aries OX=9940 GN=ALPL PE=3 SV=1	ALPL	Down	0.715953	0.689904	0.643273	0.612277	1.35323	1.36005	1.39514	1.23017	0.498522	4.35616e-06
W5PFV7	Coatomer subunit alpha OS=Ovis aries OX=9940 GN=COPA PE=4 SV=1	COPA	Down	0.789729	0.749896	0.770836	0.873274	1.19589	1.32596	1.19686	1.09755	0.661038	0.000188441
W5PFY3	ceramidase OS=Ovis aries OX=9940 GN=ASAH1 PE=3 SV=1	ASAH1	Down	1.32448	1.1804	1.19053	1.52514	0.63546	0.753968	0.686794	0.703226	1.87827	0.000103368
W5PG71	RNA helicase OS=Ovis aries OX=9940 GN=DDX39B PE=4 SV=1	DDX39B	Down	0.730401	0.75085	0.597065	0.736067	1.16714	1.24702	1.49075	1.28071	0.542729	0.000177412
W5PGX0	Dolichyl-diphosphooligosaccharide--protein glycosyltransferase 48 kDa subunit OS=Ovis aries OX=9940 GN=DDOST PE=3 SV=1	DDOST	Down	0.785256	0.627661	0.789442	0.776433	1.20059	1.21464	1.39064	1.21534	0.593242	0.000204192
W5PHX1	Adenosylhomocysteinase OS=Ovis aries OX=9940 GN=AHCY PE=3 SV=1	AHCY	Down	0.748138	0.748157	0.754004	0.724844	1.20897	1.29162	1.2416	1.28267	0.592085	9.65457e-08
W5PIK1	Leucine zipper transcription factor-like protein 1 OS=Ovis aries OX=9940 GN=LZTFL1 PE=3 SV=1	LZTFL1	Down	0.750392	0.810652	0.760705	0.752103	1.21737	1.16255	1.28123	1.26499	0.623987	3.09328e-06
W5PIT5	Protoporphyrinogen oxidase OS=Ovis aries OX=9940 GN=PPOX PE=3 SV=1	PPOX	Down	1.4509	1.32345	1.26761	1.18777	0.683328	0.598763	0.887537	0.60064	1.88781	0.000705143
W5PJ21	Polypeptide N-acetylgalactosaminyltransferase OS=Ovis aries OX=9940 GN=GALNT10 PE=3 SV=1	GALNT10	Down	1.31302	1.22753	1.36054	1.1633	0.852921	0.713125	0.60201	0.767556	1.72516	0.000497422
W5PJT5	ADAM metallopeptidase domain 7 OS=Ovis aries OX=9940 GN=ADAM7 PE=4 SV=1	ADAM7	Down	0.809087	0.690432	0.783357	0.683584	1.29111	1.25183	1.2287	1.2619	0.589339	0.000735276
W5PJW1	Succinate dehydrogenase cytochrome b560 subunit, mitochondrial OS=Ovis aries OX=9940 GN=SDHC PE=3 SV=1	SDHC	Down	1.29565	1.02486	1.42256	1.20761	0.578258	0.819817	0.788331	0.862917	1.62353	0.00508141
W5PJX9	Protein Flattop OS=Ovis aries OX=9940 GN=CFAP126 PE=3 SV=1	CFAP126	Down	0.840196	0.80429	0.64201	0.905969	1.22354	1.29285	1.08618	1.20496	0.664055	0.00237505
W5PJZ1	Serpin family G member 1 OS=Ovis aries OX=9940 GN=SERPING1 PE=3 SV=1	SERPING1	Down	1.21845	0.922155	1.36393	1.6235	0.693635	0.806695	0.763653	0.607982	1.78555	0.00557097
W5PK58	NEDD8-activating enzyme E1 catalytic subunit OS=Ovis aries OX=9940 GN=UBA3 PE=3 SV=1	UBA3	Down	0.882703	0.638807	0.785534	0.656634	1.28766	1.262	1.35763	1.12903	0.588461	0.000774004
W5PKE6	S-adenosylmethionine synthase OS=Ovis aries OX=9940 GN=MAT1A PE=3 SV=1	MAT1A	Down	0.696213	0.716268	0.601023	0.74331	1.26919	1.13423	1.43249	1.40728	0.52579	0.000104374
W5PKG8	Small nuclear ribonucleoprotein Sm D2 OS=Ovis aries OX=9940 GN=SNRPD2 PE=3 SV=1	SNRPD2	Down	0.750474	0.628346	0.689405	0.659552	1.1982	1.43974	1.25746	1.37681	0.517387	2.35976e-05
W5PKX4	Dynein axonemal assembly factor 1 OS=Ovis aries OX=9940 GN=DNAAF1 PE=3 SV=1	DNAAF1	Down	0.669228	0.575405	0.688191	0.606228	1.38006	1.5055	1.43169	1.1437	0.464947	4.54886e-05
W5PLB7	Peptidoglycan-recognition protein OS=Ovis aries OX=9940 GN=PGLYRP1 PE=3 SV=1	PGLYRP1	Down	1.29539	1.31335	1.28498	1.22685	0.694178	0.69486	0.764675	0.725717	1.77833	7.26541e-07
W5PLP3	SWI/SNF related, matrix associated, actin dependent regulator of chromatin, subfamily a, member 5 OS=Ovis aries OX=9940 GN=SMARCA5 PE=3 SV=1	SMARCA5	Down	0.701193	0.952465	0.83085	0.458482	1.22395	1.56306	1.34198	0.928022	0.581963	0.0273551
W5PMQ9	SUMO1 activating enzyme subunit 1 OS=Ovis aries OX=9940 GN=SAE1 PE=3 SV=1	SAE1	Down	0.408954	0.504702	0.539596	0.472413	1.42655	1.51587	1.47575	1.65616	0.317017	2.53856e-06
W5PPA7	RNA helicase OS=Ovis aries OX=9940 GN=DDX6 PE=3 SV=1	DDX6	Down	0.63583	0.4888	0.486461	0.942017	1.54882	1.14022	1.5476	1.21025	0.468727	0.00416464
W5PR23	Exportin-2 OS=Ovis aries OX=9940 GN=CSE1L PE=3 SV=1	CSE1L	Down	0.697317	0.706074	0.7428	0.668564	1.27833	1.29925	1.27448	1.33319	0.54284	2.41222e-07
W5PS94	Nucleobindin 1 OS=Ovis aries OX=9940 GN=NUCB1 PE=3 SV=1	NUCB1	Down	1.33386	1.27716	1.32106	1.34576	0.670828	0.693898	0.67926	0.678171	1.93885	4.71535e-09
W5PT45	Calmegin OS=Ovis aries OX=9940 GN=CLGN PE=3 SV=1	CLGN	Down	0.640578	0.62903	0.638547	0.633678	1.33069	1.33288	1.37769	1.41691	0.465694	5.03236e-06
W5PU33	T-complex protein 1 subunit zeta OS=Ovis aries OX=9940 PE=3 SV=1	--	Down	0.691011	0.935766	0.783817	0.618405	1.28381	1.10559	1.38493	1.19667	0.609334	0.00249236
W5PV54	Carboxypeptidase N subunit 1 OS=Ovis aries OX=9940 GN=CPN1 PE=3 SV=1	CPN1	Down	0.781997	0.759926	0.829491	0.714543	1.10319	1.21455	1.13789	1.45842	0.627988	0.000580201
W5PVM5	Laminin subunit alpha 5 OS=Ovis aries OX=9940 GN=LAMA5 PE=4 SV=1	LAMA5	Down	1.41239	1.07099	1.09501	1.16274	0.717369	0.778938		0.762563	1.57417	0.00214525
W5PVU0	Kinesin-like protein OS=Ovis aries OX=9940 GN=KIF5B PE=3 SV=1	KIF5B	Down	0.668913	0.951919	0.624633	0.634148	1.13688	1.45007	1.40969	1.12375	0.562382	0.00285935
W5PW38	Calcyclin-binding protein OS=Ovis aries OX=9940 GN=CACYBP PE=4 SV=1	CACYBP	Down	0.569748	0.581885	0.544941		1.39588	1.2582	1.38789	1.26146	0.426535	2.89481e-06
W5PXV6	TNF superfamily member 13 OS=Ovis aries OX=9940 GN=TNFSF13 PE=3 SV=1	TNFSF13	Down	1.28299	1.26127	1.29345	1.23012	0.630609	0.747847	0.750821	0.802896	1.72835	4.49793e-05
W5PY41	ubiquitinyl hydrolase 1 OS=Ovis aries OX=9940 GN=OTUB2 PE=3 SV=1	OTUB2	Down	0.760506	0.811872	0.7448	0.70004	1.18369	1.3178	1.26761	1.21368	0.605529	1.28572e-05
W5Q0A5	Probable ATP-dependent RNA helicase DDX5 OS=Ovis aries OX=9940 GN=DDX5 PE=3 SV=1	DDX5	Down	0.767677	0.656832	0.763732		1.05638	1.2723	1.35416	1.12892	0.60636	0.00148854
W5Q0N0	Peptidyl-prolyl cis-trans isomerase OS=Ovis aries OX=9940 GN=LOC101119757 PE=3 SV=1	LOC101119757	Down	0.772128	0.773849	0.730788	0.735658	1.24744	1.22993	1.24435	1.26586	0.603985	8.95255e-06
W5Q1B0	NADH dehydrogenase [ubiquinone] 1 beta subcomplex subunit 8, mitochondrial OS=Ovis aries OX=9940 GN=NDUFB8 PE=1 SV=1	NDUFB8	Down	1.31235	1.15383	1.22323	1.20208	0.780176	0.791684	0.814164	0.722487	1.57358	1.82305e-05
W5Q1M9	RNA helicase OS=Ovis aries OX=9940 GN=DDX17 PE=3 SV=1	DDX17	Down	0.726169	0.64964	0.657501	0.715011	1.38705	1.29406	1.3079	1.26266	0.523322	1.52988e-06
W5Q253	Arsenite-resistance protein 2 OS=Ovis aries OX=9940 GN=SRRT PE=3 SV=1	SRRT	Down	0.532217	0.729491	0.779285	0.935127	1.22916	1.23516	1.30875	1.25082	0.592395	0.00372081
W5Q282	Protein disulfide-isomerase A6 OS=Ovis aries OX=9940 GN=PDIA6 PE=3 SV=1	PDIA6	Down	1.25944	1.47795	1.26802	0.93026	0.741934	0.983467	0.698072	0.640851	1.61069	0.0120465
W5Q3B4	Tubulin-specific chaperone D OS=Ovis aries OX=9940 GN=TBCD PE=3 SV=1	TBCD	Down	0.572412	0.58138	0.784288	0.917433	1.22175	1.25432	1.34556	1.32286	0.555063	0.0118118
W5Q3X4	Coatomer subunit zeta OS=Ovis aries OX=9940 GN=COPZ1 PE=3 SV=1	COPZ1	Down	0.779926	0.798447	0.78976	0.660022	1.19029	1.21069	1.45324	1.11763	0.609061	0.000478311
W5Q537	Aspartate beta-hydroxylase OS=Ovis aries OX=9940 PE=3 SV=1	--	Down	1.43116	1.16361	1.21706	1.0265	0.681709	0.870679	0.727495	0.881795	1.5303	0.00407618
W5Q5B9	Placenta-expressed transcript 1 protein OS=Ovis aries OX=9940 GN=LOC101112509 PE=4 SV=1	LOC101112509	Down	1.49095	1.34497	1.38021	1.41955	0.607696	0.593525	0.581187	0.581902	2.38365	3.30096e-08
W5Q611	Keratin, type II cytoskeletal 1 OS=Ovis aries OX=9940 GN=KRT1 PE=3 SV=1	KRT1	Down	1.26155	1.1687	1.23098	1.31695	0.776242	0.746448	0.746112	0.75302	1.64741	1.49586e-06
W5Q616	Phosphatidate cytidylyltransferase, mitochondrial OS=Ovis aries OX=9940 PE=3 SV=1	--	Down	1.29345	1.36405	1.22966	1.10732	0.739846	0.643477	0.821661	0.800539	1.66177	0.00036046
W5Q7N0	Natural resistance-associated macrophage protein 1 OS=Ovis aries OX=9940 GN=LOC101115614 PE=3 SV=1	LOC101115614	Down	1.27739	0.875937	1.43052	1.29566	0.496142			0.624341	2.17742	0.0121298
W5Q7T3	Septin OS=Ovis aries OX=9940 GN=SEPTIN11 PE=3 SV=1	SEPTIN11	Down	1.23661	1.1614	1.36941	0.930712	0.737158	0.841104		0.723608	1.53075	0.0102849
W5Q7T8	Thrombospondin 4 OS=Ovis aries OX=9940 GN=THBS4 PE=3 SV=1	THBS4	Down	1.41364	1.46427	1.51942	1.47623	0.571092	0.557584	0.490696	0.507072	2.76215	1.4525e-05
W5Q8Q7	Dolichyl-diphosphooligosaccharide--protein glycosyltransferase subunit 2 OS=Ovis aries OX=9940 PE=3 SV=1	--	Down	0.761439	0.798182	0.788922	0.769689	1.16869	1.18926	1.15773	1.36608	0.638751	3.2085e-05
W5Q989	procollagen-lysine 5-dioxygenase OS=Ovis aries OX=9940 GN=PLOD1 PE=4 SV=1	PLOD1	Down	1.11838	1.19087	1.32376	1.37727	0.595161	0.652567	0.741989		1.88857	0.000444839
W5Q9H2	Protein disulfide-isomerase OS=Ovis aries OX=9940 PE=3 SV=1	--	Down	1.28163	1.20667	1.23943	1.21379	0.798484	0.750742	0.719941	0.789316	1.61568	2.25601e-06
W5Q9R1	RNA 3'-terminal-phosphate cyclase (ATP) OS=Ovis aries OX=9940 GN=RTCA PE=3 SV=1	RTCA	Down	0.54906	1.24962	0.46151	0.659757	0.90501	1.37068	1.54857	1.2558	0.574786	0.047347
W5QAS6	ATP-dependent RNA helicase OS=Ovis aries OX=9940 GN=LOC101116631 PE=3 SV=1	LOC101116631	Down	0.834351	0.709361	0.8339	0.744478	1.19568	1.13707	1.27969	1.26547	0.640047	9.99814e-05
W5QBM5	Bactericidal permeability-increasing protein OS=Ovis aries OX=9940 GN=BPI PE=3 SV=1	BPI	Down	1.16634	1.23344	1.2001	1.21686	0.807725	0.749309	0.747823	0.878403	1.51315	4.59178e-05
W5QC35	Protein disulfide-isomerase OS=Ovis aries OX=9940 GN=PDIA4 PE=3 SV=1	PDIA4	Down	0.907977	1.32297	1.55933	1.16333	0.795297	0.829981	0.718701	0.702415	1.62606	0.00814065
W5QCQ4	RNA helicase OS=Ovis aries OX=9940 GN=DHX9 PE=3 SV=1	DHX9	Down	0.723554	0.633721	0.679369	0.514667	1.39906	1.3901	1.416	1.24353	0.468243	7.40298e-05
W5QDG7	Fibronectin OS=Ovis aries OX=9940 GN=FN1 PE=4 SV=1	FN1	Down	0.835195	0.737758	0.643909	0.845663	1.33722	1.3368	1.18989	1.07356	0.620261	0.00115817
W5QDT3	Dolichyl-diphosphooligosaccharide--protein glycosyltransferase subunit DAD1 OS=Ovis aries OX=9940 GN=DAD1 PE=3 SV=1	DAD1	Down	0.767655	0.552359	0.6261	0.902538	1.45511	1.21524	1.19951	1.28148	0.552992	0.00205734
W5QEF9	Cytochrome c oxidase subunit 6C OS=Ovis aries OX=9940 PE=3 SV=1	COX6c	Down	1.2182	1.35875	1.2249	1.24013	0.733498	0.69341	0.780447	0.750657	1.70452	5.5857e-06
W5QEY8	glutamine--fructose-6-phosphate transaminase (isomerizing) OS=Ovis aries OX=9940 GN=GFPT1 PE=4 SV=1	GFPT1	Down	0.765254	0.564039	0.635964	0.475084	1.31348	1.33413	1.35951	1.55255	0.438937	0.000236601
W5QG59	Sodium/potassium-transporting ATPase subunit alpha OS=Ovis aries OX=9940 GN=ATP1A1 PE=3 SV=1	ATP1A1	Down	1.47728	1.29711	1.14626	1.30869	0.573474	0.683455	0.861347	0.65238	1.8874	0.000653314
W5QGS4	D-3-phosphoglycerate dehydrogenase OS=Ovis aries OX=9940 GN=PHGDH PE=3 SV=1	PHGDH	Down	0.568605	0.777874	0.675763	0.812301	1.28796	1.30656	1.27266	1.29827	0.54875	0.00464383
W5QHL9	RNA-binding protein FXR1 OS=Ovis aries OX=9940 GN=FXR1 PE=3 SV=1	FXR1	Down	0.798135	0.717983	0.869716	0.724619	1.21129	1.05805	1.29182	1.32838	0.636143	0.000558624
W5QHP2	LisH domain-containing protein ARMC9 OS=Ovis aries OX=9940 GN=ARMC9 PE=4 SV=1	ARMC9	Down	0.646434	0.699196	0.706074	0.546488	1.40459	1.5377	1.38861	1.0709	0.480986	0.000302464
W5QHZ1	Alkaline phosphatase OS=Ovis aries OX=9940 PE=3 SV=1	--	Down	1.23822	1.27741	1.26733	1.24399	0.767237	0.680293	0.715044	0.810469	1.69084	0.000612888
W5QIV1	Protein S100 OS=Ovis aries OX=9940 PE=3 SV=1	--	Down	1.3333		1.21712	1.2115	1.08975	0.642352	0.8388	0.667185	1.54903	0.0258139
A0A6P3E192	Heterogeneous nuclear ribonucleoprotein A3 OS=Ovis aries OX=9940 GN=HNRNPA3 PE=4 SV=1	HNRNPA3	Down	0.676859	0.759886	0.736042	0.635988	1.32262	1.31975	1.25733	1.29152	0.541062	0.00028563
A0A6P3E1U0	RB binding protein 4, chromatin remodeling factor OS=Ovis aries OX=9940 GN=LOC106991292 PE=4 SV=1	LOC106991292	Down	0.575954	0.661408	0.627566	0.637365	1.38177	1.37545	1.3745	1.36599	0.455152	1.76562e-07
A0A6P3E6P4	Glomulin, FKBP associated protein OS=Ovis aries OX=9940 GN=GLMN PE=4 SV=1	GLMN	Down		0.806555	0.707911	0.616674	1.05423	1.20327	1.22869	1.38267	0.583611	0.0020718
A0A6P3EDI7	Eukaryotic translation initiation factor 1 OS=Ovis aries OX=9940 GN=LOC114108775 PE=3 SV=1	LOC114108775	Down		0.325007	0.443157	0.924341	1.5866	1.06891	0.842089	1.80989	0.425186	0.0411749
A0A6P3ERF6	Growth hormone inducible transmembrane protein OS=Ovis aries OX=9940 GN=GHITM PE=3 SV=1	GHITM	Down	1.29666	1.20366	1.23055	1.24373	0.769904	0.777096	0.725402	0.752998	1.64428	4.72616e-07
A0A6P7E0Q2	Putative RNA-binding protein Luc7-like 2 OS=Ovis aries OX=9940 GN=LOC101105324 PE=3 SV=1	LOC101105324	Down	0.70146	0.361343	0.695103	0.615567	1.75802	1.37932	1.34555	1.14364	0.421836	0.00269755
A0A6P7EY18	Tubulin folding cofactor E like OS=Ovis aries OX=9940 GN=TBCEL PE=4 SV=1	TBCEL	Down	0.663547	0.66859	0.885571	0.886262	1.27502	1.24448	1.08049	1.29605	0.633977	0.00559428
A0A836D2J1	Heterogeneous nuclear ribonucleoprotein H1 OS=Ovis aries OX=9940 GN=HNRNPH1 PE=4 SV=1	HNRNPH1	Down	0.712388	0.671757	0.652303	0.77824	1.35102	1.27945	1.26987	1.28498	0.542819	5.95998e-06
Q009B1	ATP binding cassette subfamily G member 2 (Junior blood group) OS=Ovis aries OX=9940 GN=ABCG2 PE=2 SV=1	ABCG2	Down	1.00144	1.34451	1.44445	1.20045	0.69948	0.698016	0.717738	0.893909	1.65856	0.002363
W5NPP5	Serine protease 22 OS=Ovis aries OX=9940 GN=PRSS22 PE=4 SV=1	PRSS22	Down	1.17792	1.29073	1.34725	1.1477	0.779597	0.820513	0.667595	0.768691	1.6347	0.000147709
W5NPQ3	Phospholipase A2 inhibitor and Ly6/PLAUR domain-containing protein-like OS=Ovis aries OX=9940 GN=LOC101111695 PE=3 SV=1	LOC101111695	Down			0.269679	0.195561	1.42054	1.19038	1.34181	1.58203	0.168116	0.0001739
W5NQJ0	Protein S100 OS=Ovis aries OX=9940 GN=LOC101103771 PE=3 SV=1	LOC101103771	Down	1.4037	1.09059	1.3791	1.48713	0.59147	0.660546	0.622319	0.76515	2.03089	0.000201797
W5NRI1	Alpha-2-macroglobulin bait region domain-containing protein OS=Ovis aries OX=9940 PE=4 SV=1	--	Down	1.51646	1.36633	1.58664	1.42824	0.616191	0.507031	0.465489	0.513615	2.80531	4.8659e-06
W5NRR0	Heterogeneous nuclear ribonucleoprotein D like OS=Ovis aries OX=9940 GN=HNRNPDL PE=4 SV=1	HNRNPDL	Down	0.627777	0.555232	0.675867	0.56172	1.47178	1.329	1.34694	1.43169	0.433845	4.03287e-06
W5NS83	Glycosyl hydrolase family 38 C-terminal domain-containing protein OS=Ovis aries OX=9940 PE=4 SV=1	--	Down	1.17203	1.2187	1.0444	1.37393	0.652191	0.87466	0.74774	0.916354	1.50709	0.00500078
W5NTB1	APC down-regulated 1 OS=Ovis aries OX=9940 GN=APCDD1 PE=4 SV=1	APCDD1	Down	1.29913	1.26057	1.32343	1.15392	0.778059	0.726113	0.719294	0.739486	1.70001	5.29571e-06
W5NTN6	UPAR/Ly6 domain-containing protein OS=Ovis aries OX=9940 PE=4 SV=1	--	Down	0.679633	0.673949	0.61278	0.687537	1.3423	1.30116	1.31696	1.38568	0.496418	3.88085e-07
W5NU00	Alpha-2-macroglobulin domain-containing protein OS=Ovis aries OX=9940 PE=4 SV=1	--	Down	1.01654	1.65178	1.28242	1.68673		0.552791	0.399694	0.410048	3.10312	0.00107516
W5NYK9	Calumenin OS=Ovis aries OX=9940 GN=CALU PE=4 SV=1	CALU	Down	1.30393	1.32648	1.25773	1.35321	0.62711	0.732231	0.609184	0.790127	1.89997	0.00122981
W5NZT7	NmrA like redox sensor 1 OS=Ovis aries OX=9940 GN=NMRAL1 PE=4 SV=1	NMRAL1	Down	0.82638	0.692984	0.610781	0.780648	1.40442	1.27038	1.31328	1.10112	0.571954	0.000559208
W5P067	CCHC-type zinc finger nucleic acid binding protein OS=Ovis aries OX=9940 GN=CNBP PE=4 SV=1	CNBP	Down	0.581774	0.316816	0.432496	0.582789	1.57061	1.7381	1.29235	1.48506	0.314465	0.000295303
W5P0Q5	Peptidylprolyl isomerase D OS=Ovis aries OX=9940 GN=PPID PE=4 SV=1	PPID	Down	0.907779	0.53194	0.668473		1.37573	1.18371	1.28988	1.04248	0.574619	0.0116567
W5P1A1	Golgi associated kinase 1A OS=Ovis aries OX=9940 PE=3 SV=1	--	Down	1.36295	1.29311	1.30955	1.32215	0.673984	0.674718	0.663253	0.700274	1.9496	1.29623e-08
W5P1C2	Nucleobindin 2 OS=Ovis aries OX=9940 GN=NUCB2 PE=3 SV=1	NUCB2	Down	1.37025	1.34231	1.42867	1.45966	0.595853	0.594077	0.612834	0.596346	2.33457	3.04647e-06
W5P1D7	Heterogeneous nuclear ribonucleoprotein M OS=Ovis aries OX=9940 GN=HNRNPM PE=4 SV=1	HNRNPM	Down	0.70413	0.675188	0.648956	0.644218	1.34355	1.38227	1.28623	1.31546	0.50164	1.7205e-07
W5P1G7	Heterogeneous nuclear ribonucleoprotein F OS=Ovis aries OX=9940 PE=4 SV=1	--	Down	0.637704	0.685648	0.670276	0.718319	1.35961	1.2874	1.31044	1.3306	0.512844	3.06145e-07
W5P1P8	Beta-defensin 1 OS=Ovis aries OX=9940 PE=4 SV=1	--	Down	1.09715	1.3697	1.31447	1.14666	0.794109	0.820158	0.736284	0.721473	1.60415	0.000738434
W5P1X6	Phytanoyl-CoA 2-hydroxylase interacting protein like OS=Ovis aries OX=9940 GN=PHYHIPL PE=3 SV=1	PHYHIPL	Down	0.471938	0.806985	0.747395	0.950057	1.32432	1.21461	1.21126	1.27344	0.592475	0.0105858
W5P2N3	Protein MON2 homolog OS=Ovis aries OX=9940 GN=MON2 PE=3 SV=1	MON2	Down	0.829092	0.893649	0.590572	0.857488	1.2155	1.16508	1.30237	1.14625	0.65659	0.00480513
W5P2P7	Synaptophysin like 1 OS=Ovis aries OX=9940 GN=SYPL1 PE=3 SV=1	SYPL1	Down	0.730185	0.637414	0.814362	0.748457	1.33325	1.36297	1.09256	1.28079	0.578039	0.000252227
W5P2U4	Eukaryotic peptide chain release factor subunit 1 OS=Ovis aries OX=9940 GN=LOC101105644 PE=3 SV=1	LOC101105644	Down	0.81019	0.762135	0.664216		1.38589	1.1355	1.08739	1.15468	0.626027	0.00210133
W5P2Z9	Sperm-associated acrosin inhibitor-like OS=Ovis aries OX=9940 GN=LOC101116828 PE=4 SV=1	LOC101116828	Down	0.680411	0.679282	0.662062	0.675867	1.40112	1.24956	1.31031	1.34138	0.508757	1.57804e-07
W5P359	Stress induced phosphoprotein 1 OS=Ovis aries OX=9940 GN=STIP1 PE=4 SV=1	STIP1	Down	0.739637	0.645486	0.837142	0.659255	1.3306	1.27987	1.20284	1.30516	0.562964	9.98839e-05
W5P4I1	Uncharacterized protein OS=Ovis aries OX=9940 PE=3 SV=1	--	Up	0.752678	0.771354	0.738543	0.802323	1.17101	1.28793	1.19935	1.27682	0.621041	3.53826e-06
W5P4I9	Heterogeneous nuclear ribonucleoprotein U OS=Ovis aries OX=9940 GN=HNRNPU PE=4 SV=1	HNRNPU	Up	0.669507	0.673077	0.675834	0.68446	1.41132	1.34307	1.26524	1.27749	0.510254	7.47095e-05
W5P533	Testis expressed 30 OS=Ovis aries OX=9940 GN=TEX30 PE=4 SV=1	TEX30	Up	0.709137	0.722316	0.7858	0.691632	1.18046	1.3156	1.23072	1.36434	0.571365	1.22517e-05
W5P5F6	Tubulin folding cofactor B OS=Ovis aries OX=9940 GN=TBCB PE=3 SV=1	TBCB	Up		0.634017	0.758715		0.92547	1.41312	0.974232	1.29445	0.60458	0.0414135
W5P5T5	Uncharacterized protein OS=Ovis aries OX=9940 PE=4 SV=1	--	Up	1.45793	1.46069	1.37182	1.51583	0.429063	0.370122	0.394543		3.64798	7.87517e-07
W5P6H3	Acid phosphatase 2, lysosomal OS=Ovis aries OX=9940 GN=ACP2 PE=4 SV=1	ACP2	Up	1.20659	1.17415	1.31947	1.18909	0.677731	0.780092	0.887413	0.76545	1.57178	0.000301652
W5P6M2	26S proteasome non-ATPase regulatory subunit 5 OS=Ovis aries OX=9940 GN=PSMD5 PE=3 SV=1	PSMD5	Up	0.683016	0.877381	0.674177	0.759711	1.20666	1.21471	1.29415	1.2902	0.598174	0.000186193
W5P772	Enoyl-CoA hydratase 1 OS=Ovis aries OX=9940 GN=ECH1 PE=3 SV=1	ECH1	Up	1.2778	1.30128	1.26718	1.25527	0.714879	0.794782	0.670649	0.718147	1.76009	4.0939e-06
W5P779	Heterogeneous nuclear ribonucleoprotein L OS=Ovis aries OX=9940 GN=HNRNPL PE=4 SV=1	HNRNPL	Up	0.441396	0.534107	0.912361	0.644593	1.26266	1.4233	1.3913	1.39029	0.46318	0.00215952
W5P7T1	Plastin 1 OS=Ovis aries OX=9940 GN=PLS1 PE=4 SV=1	PLS1	Up	0.680271	0.841506	0.796932	0.834368	1.13578	1.26221	1.1801	1.26884	0.650531	0.000253294
W5P8Q6	Beta defensin OA300 OS=Ovis aries OX=9940 GN=LOC101105214 PE=4 SV=1	LOC101105214	Up	1.93621	2.00196	1.9176	1.52969	0.141899	0.140703	0.163035	0.168904	12.0178	6.11522e-08
W5P9E4	LSM12 homolog OS=Ovis aries OX=9940 GN=LSM12 PE=3 SV=1	LSM12	Up	0.724699		0.769658	0.863312	1.22032		1.42669	0.995319	0.647297	0.0213232
W5P9G8	Phospholipase D family member 3 OS=Ovis aries OX=9940 GN=PLD3 PE=3 SV=1	PLD3	Up	1.17547	1.27399	1.33297	1.23302	0.678386	0.82598	0.696399	0.783778	1.68048	7.06549e-05
W5P9T6	Ecm29 proteasome adaptor and scaffold OS=Ovis aries OX=9940 GN=ECPAS PE=4 SV=1	ECPAS	Up	0.890912	0.656685		0.806702	1.20132	1.25381		1.19057	0.645774	0.00817744
W5PCA5	CDK5 regulatory subunit associated protein 3 OS=Ovis aries OX=9940 GN=CDK5RAP3 PE=3 SV=1	CDK5RAP3	Up	1.07114	1.26517	1.2344	1.32553	0.87598	0.713997	0.624967	0.888814	1.57752	0.00299276
W5PCH3	Scinderin OS=Ovis aries OX=9940 GN=SCIN PE=4 SV=1	SCIN	Up	1.60587	1.0942	1.23647	0.975105	0.723576	0.913223	0.688069	0.763487	1.59038	0.0105456
W5PCN3	Aldo-keto reductase family 1 member B10 OS=Ovis aries OX=9940 PE=3 SV=1	--	Up	1.26706	1.29414	1.33591	1.09899	0.747315	0.747423	0.796439	0.712718	1.66321	4.66258e-05
W5PCR3	Scaffold attachment factor B OS=Ovis aries OX=9940 GN=SAFB PE=4 SV=1	SAFB	Up	0.714534	0.894804	0.767757	0.808257	1.26637	1.27852	1.07954	1.19022	0.661596	0.000510177
W5PDE6	Uncharacterized protein OS=Ovis aries OX=9940 PE=3 SV=1	--	Up	1.44944	1.47001	1.07156	0.982831	0.623848	0.944681	0.640433	0.8172	1.64361	0.0135326
W5PE01	Transgelin OS=Ovis aries OX=9940 GN=TAGLN2 PE=3 SV=1	TAGLN2	Up	1.01585	1.61804	0.983594	1.27208	0.746564	0.994142	0.770632	0.599102	1.57198	0.0278177
W5PF71	Karyopherin subunit beta 1 OS=Ovis aries OX=9940 GN=KPNB1 PE=3 SV=1	KPNB1	Up	0.690386	0.735488	0.754554	0.618156	1.26432	1.33928	1.27862	1.31919	0.538043	1.06223e-05
W5PFK0	Growth arrest specific 6 OS=Ovis aries OX=9940 PE=4 SV=1	--	Up	1.30075	1.24191	1.25042	1.04248		0.85686	0.873287	0.434287	1.67558	0.0383487
W5PFX1	Golgi associated PDZ and coiled-coil motif containing OS=Ovis aries OX=9940 GN=GOPC PE=4 SV=1	GOPC	Up	0.841019	0.649989	0.904095	0.782225	1.31995	1.28947	0.968033	1.24521	0.658832	0.00608914
W5PG50	Serine and arginine rich splicing factor 7 OS=Ovis aries OX=9940 GN=SRSF7 PE=4 SV=1	SRSF7	Up	0.5671	0.690966	0.604628	0.56473	1.43073	1.54359	1.239	1.35926	0.435602	1.52141e-05
W5PGK6	Heterogeneous nuclear ribonucleoprotein L like OS=Ovis aries OX=9940 GN=HNRNPLL PE=4 SV=1	HNRNPLL	Up	0.755743		0.56308		1.22821	1.00496	1.28154	1.16647	0.563458	0.00846607
W5PGR9	Anterior gradient 2, protein disulphide isomerase family member OS=Ovis aries OX=9940 GN=AGR2 PE=4 SV=1	AGR2	Up	1.55475	1.50227	1.5124	1.38831	0.53849	0.358542	0.512974	0.632254	2.91723	0.000110128
W5PGV7	Ubiquilin 1 OS=Ovis aries OX=9940 GN=UBQLN1 PE=4 SV=1	UBQLN1	Up	0.984634	1.44747	1.18768	1.42225	0.807926	0.64929	0.992421	0.508329	1.70456	0.0174244
W5PH95	Ig-like domain-containing protein OS=Ovis aries OX=9940 PE=4 SV=1	--	Up	1.13564	1.44255	1.21361	1.25229	0.711416	0.826627	0.776849	0.641015	1.70644	0.000376707
W5PJ99	SURP and G-patch domain containing 2 OS=Ovis aries OX=9940 GN=SUGP2 PE=4 SV=1	SUGP2	Up	0.534788	0.486601	0.727186	0.450652	1.55866	1.37768	1.49469	1.36974	0.379127	0.000105875
W5PJB6	Phosphoglucomutase 1 OS=Ovis aries OX=9940 GN=PGM1 PE=3 SV=1	PGM1	Up	1.58619	1.49816	0.761404	1.34078	0.704084		0.530449	0.578934	2.14501	0.0179155
W5PJX0	Chaperonin containing TCP1 subunit 6A OS=Ovis aries OX=9940 GN=CCT6A PE=3 SV=1	CCT6A	Up	0.756352	0.823905	0.813237	0.76778	1.19319	1.15866	1.24351	1.24337	0.653328	4.29266e-06
W5PLH1	Sialic acid acetylesterase OS=Ovis aries OX=9940 GN=SIAE PE=4 SV=1	SIAE	Up	1.20759	1.20372	1.20695	1.24452	0.791714	0.777163	0.785489	0.782854	1.55003	4.29574e-09
W5PLJ8	ADP ribosylation factor like GTPase 6 interacting protein 1 OS=Ovis aries OX=9940 GN=ARL6IP1 PE=4 SV=1	ARL6IP1	Up	0.708329	0.865391	0.674874	0.69835	1.24583	1.17032	1.29614	1.34077	0.5832	0.000138581
W5PML1	MTOR associated protein, eak-7 homolog OS=Ovis aries OX=9940 GN=MEAK7 PE=4 SV=1	MEAK7	Up	0.537066	0.817333		0.778554	1.43152	1.01497	1.28482	1.13574	0.584325	0.012004
W5PML8	Tudor domain containing 6 OS=Ovis aries OX=9940 GN=TDRD6 PE=4 SV=1	TDRD6	Up	0.674036	0.730636	0.665493	0.542288	1.33823	1.36319	1.45334	1.23279	0.484906	5.4296e-05
W5PN39	Serine/threonine kinase 31 OS=Ovis aries OX=9940 GN=STK31 PE=4 SV=1	STK31	Up	0.69443	0.509076	0.721044	0.558823	1.42358	1.45516	1.20139	1.43649	0.450161	0.000151599
W5PNW7	Vimentin OS=Ovis aries OX=9940 GN=VIM PE=3 SV=1	VIM	Up	1.72207	1.58805	1.77991	1.55717	0.442634	0.290787	0.343155	0.276227	4.91365	6.73149e-06
W5PPL7	Y-box binding protein 2 OS=Ovis aries OX=9940 GN=YBX2 PE=4 SV=1	YBX2	Up	0.521491	0.50962	0.55106	0.488938	1.52678	1.43854	1.5745	1.38907	0.349325	1.41405e-07
W5PQD4	Protease associated domain containing 1 OS=Ovis aries OX=9940 GN=PRADC1 PE=4 SV=1	PRADC1	Up	0.747269	0.800485	0.805586	0.777285	1.36702	1.1593	1.18465	1.1584	0.642921	5.3342e-05
W5PQH9	Sm protein F OS=Ovis aries OX=9940 GN=SNRPF PE=3 SV=1	SNRPF	Up	0.711256	0.342197	0.859739	0.854734	1.47281	1.55675	0.951541	1.25098	0.52903	0.0318822
W5PS69	Colipase-like protein 2 OS=Ovis aries OX=9940 PE=4 SV=1	--	Up	0.9486	0.757615	0.72597	0.757203	0.951524	1.15065	1.29588	1.41256	0.66299	0.00824634
W5PSF5	Epididymal secretory protein E3-beta OS=Ovis aries OX=9940 GN=LOC101113073 PE=4 SV=1	LOC101113073	Up	0.672414	0.75379	0.73338	0.779295	1.23928	1.32525	1.25457	1.24202	0.580677	4.69665e-06
W5PSN0	MGAT4 family member D OS=Ovis aries OX=9940 GN=MGAT4D PE=4 SV=1	MGAT4D	Up	0.696662	0.753615	0.817397	0.745425	1.26635	1.32747	1.16733	1.22576	0.604203	2.16511e-05
W5PTX7	Spermatogenesis and centriole associated 1 like OS=Ovis aries OX=9940 GN=SPATC1L PE=4 SV=1	SPATC1L	Up	1.29448	1.46034	1.27911	1.28388	0.386985		0.295214		3.89755	0.000139246
W5PTZ0	Membrane spanning 4-domains A5 OS=Ovis aries OX=9940 GN=MS4A5 PE=3 SV=1	MS4A5	Up	0.888476	1.21852	1.51587	1.51791	0.605376	0.685306	0.706493	0.862045	1.79797	0.00785278
W5PV05	Pre-mRNA processing factor 8 OS=Ovis aries OX=9940 GN=PRPF8 PE=4 SV=1	PRPF8	Up		0.662017		0.766115	1.01077	0.964234	1.2208	1.37607	0.624748	0.0248266
W5PVA3	Thioredoxin domain containing 9 OS=Ovis aries OX=9940 PE=4 SV=1	--	Up	1.02686	0.639807	0.698248	0.707504	1.34409	1.22704	1.28779	1.06865	0.623515	0.00578704
W5PVE7	Testis specific serine kinase substrate OS=Ovis aries OX=9940 GN=TSKS PE=4 SV=1	TSKS	Up	0.665745	0.664851	0.620256	0.592412	1.3791	1.3251	1.3468	1.40574	0.466078	3.09126e-07
W5PVJ1	BCL2 like 13 OS=Ovis aries OX=9940 PE=3 SV=1	--	Up	0.998077	1.36249	1.42965	1.22215	0.677013	0.57756	0.528682	1.20437	1.67771	0.0312368
W5PWA8	Heat shock protein family B (small) member 1 OS=Ovis aries OX=9940 GN=HSPB1 PE=4 SV=1	HSPB1	Up	1.58141	1.28266	1.08339	1.2506	0.683778	0.866194	0.618008	0.633948	1.85518	0.00132778
W5PX46	PC4 and SFRS1 interacting protein 1 OS=Ovis aries OX=9940 GN=PSIP1 PE=3 SV=1	PSIP1	Up	0.65157	0.527326	0.49448	0.447728	1.59707	1.31831	1.63243	1.33107	0.3608	4.48274e-05
W5PX87	Single-stranded DNA-binding protein, mitochondrial OS=Ovis aries OX=9940 GN=SSBP1 PE=3 SV=1	SSBP1	Up	0.697399	0.780988	0.73135	0.756568	1.27043	1.27608	1.17074	1.31644	0.58929	5.16795e-06
W5PXF5	Prominin 2 OS=Ovis aries OX=9940 GN=PROM2 PE=3 SV=1	PROM2	Up	1.38406	1.15808	1.19655	1.35716	0.811771	0.794077	0.707683	0.590619	1.75468	0.000560891
W5PXL6	Uncharacterized protein OS=Ovis aries OX=9940 PE=4 SV=1	--	Up	1.00974	1.12069	1.42194	1.31021	0.715237	0.811003	1.08683	0.524365	1.54986	0.0340161
W5PYH9	60S ribosomal protein L18a OS=Ovis aries OX=9940 PE=3 SV=1	--	Up	0.843413	0.662565	0.702181	0.746818	1.4095	1.14685	1.26048	1.22819	0.585721	0.000205505
W5PZ75	Reticulon 4 receptor like 1 OS=Ovis aries OX=9940 PE=4 SV=1	--	Up	1.31905	1.28513	1.45397	1.19801	0.528642	0.721199	0.54263	0.951377	1.91561	0.00329687
W5Q0Q1	Tyrosine 3-monooxygenase/tryptophan 5-monooxygenase activation protein theta OS=Ovis aries OX=9940 GN=YWHAQ PE=3 SV=1	YWHAQ	Up	0.782922	0.818644	0.790759	0.748512	1.2345	1.16698	1.2267	1.23098	0.646374	1.30517e-06
W5Q160	Keratin 10 OS=Ovis aries OX=9940 GN=KRT10 PE=3 SV=1	KRT10	Up	1.20835	1.18985	1.18601	1.23137	0.749979	0.832889	0.775452	0.826104	1.51223	0.000171564
W5Q336	Methylmalonyl-CoA epimerase OS=Ovis aries OX=9940 GN=MCEE PE=3 SV=1	MCEE	Up	0.707111	0.636467		0.778706	1.38908	1.09645	1.18115	1.21103	0.58013	0.000830706
W5Q433	Piwi like RNA-mediated gene silencing 1 OS=Ovis aries OX=9940 GN=PIWIL1 PE=3 SV=1	PIWIL1	Up	0.667898	0.656811	0.672339	0.661736	1.28619	1.39835	1.33182	1.32486	0.497786	2.02295e-08
W5Q4P4	Poly(rC) binding protein 2 OS=Ovis aries OX=9940 GN=PCBP2 PE=4 SV=1	PCBP2	Up	0.665129	0.718215	0.713023	0.664933	1.26039	1.38787	1.27832	1.31211	0.527096	6.94032e-07
W5Q5Q3	Keratin 78 OS=Ovis aries OX=9940 GN=KRT78 PE=3 SV=1	KRT78	Up	1.43373	1.2659	1.22319	1.44226	0.635493	0.587041	0.669557	0.742831	2.03614	3.44355e-05
W5Q5S5	Heterogeneous nuclear ribonucleoprotein U like 2 OS=Ovis aries OX=9940 GN=HNRNPUL2 PE=4 SV=1	HNRNPUL2	Up	0.802978	0.774465	0.702803	0.66144	1.23021	1.33106	1.16756	1.32948	0.581555	6.01424e-05
W5Q5V9	Keratin 3 OS=Ovis aries OX=9940 GN=KRT3 PE=3 SV=1	KRT3	Up	1.24692	1.13156	1.19588	1.25162	0.810564	0.815507	0.77134	0.77662	1.52045	5.10121e-06
W5Q648	Matrin 3 OS=Ovis aries OX=9940 GN=MATR3 PE=4 SV=1	MATR3	Up	0.609546	0.714561	0.608198	0.65596	1.27177	1.48959	1.29532	1.35505	0.478269	7.61145e-06
W5Q682	Eukaryotic translation elongation factor 1 epsilon 1 OS=Ovis aries OX=9940 GN=EEF1E1 PE=4 SV=1	EEF1E1	Up	1.21379	1.28377	1.18716	1.39086	0.800548	0.742861	0.703026	0.677992	1.73558	3.5138e-05
W5Q687	Keratin 5 OS=Ovis aries OX=9940 GN=KRT5 PE=3 SV=1	KRT5	Up	1.20041	1.22471	1.1985	1.18574	0.815763	0.782453	0.788555	0.803871	1.50733	3.38099e-08
W5Q6B1	Cytochrome c oxidase assembly factor 1 homolog OS=Ovis aries OX=9940 GN=LOC101118606 PE=4 SV=1	LOC101118606	Up	0.795205	0.775606	0.711268	0.768593	1.25853	1.19302	1.20004	1.29774	0.616381	4.64488e-06
W5Q6L8	Keratin, type I cytoskeletal 14 OS=Ovis aries OX=9940 GN=LOC101118459 PE=3 SV=1	LOC101118459	Up	1.31441	1.15613	1.31316	1.25706	0.760397	0.713875	0.711794	0.773169	1.7034	6.99882e-06
W5Q7R8	Junction plakoglobin OS=Ovis aries OX=9940 GN=JUP PE=3 SV=1	JUP	Up	1.37583	1.06301	1.32252	1.2896	0.781241	0.731557	0.819655	0.616592	1.71274	0.000703969
W5Q7X4	Polypyrimidine tract binding protein 2 OS=Ovis aries OX=9940 GN=PTBP2 PE=4 SV=1	PTBP2	Up	1.19929	0.608506	0.578941	0.741121	1.42464	1.29945	0.94876	1.1993	0.641987	0.0440278
W5Q7X8	Crystallin beta-gamma domain containing 3 OS=Ovis aries OX=9940 GN=CRYBG3 PE=3 SV=1	CRYBG3	Up	0.679305	0.704921	0.820884	0.774645	1.17216	1.23593	1.32865	1.2835	0.593548	4.95694e-05
W5Q7Z7	Desmoplakin OS=Ovis aries OX=9940 GN=DSP PE=4 SV=1	DSP	Up	1.26586	1.24763	1.24883	1.27526	0.767407	0.757105	0.796781	0.641112	1.70051	3.31939e-05
W5Q8B1	Glutathione peroxidase OS=Ovis aries OX=9940 PE=3 SV=1	--	Up	1.22361	1.22375	1.2065	1.23412	0.824734	0.751803	0.756348	0.779133	1.57068	7.89995e-07
W5Q8I4	ST13 Hsp70 interacting protein OS=Ovis aries OX=9940 GN=ST13 PE=3 SV=1	ST13	Up	0.779032	0.712639	0.767655	0.759915	1.37694	1.16599	1.12398	1.31384	0.606181	0.000684574
W5Q8R3	Golgi brefeldin A resistant guanine nucleotide exchange factor 1 OS=Ovis aries OX=9940 GN=GBF1 PE=4 SV=1	GBF1	Up	0.635469	0.724511	0.597321	0.516077	1.32268	1.35987	1.4674	1.37667	0.447539	3.37498e-05
W5QAB1	Hemopexin OS=Ovis aries OX=9940 GN=HPX PE=4 SV=1	HPX	Up	1.28166	1.43477	1.43878	1.43442	0.567101	0.605577	0.62189	0.615795	2.319	3.54327e-07
W5QAB7	RAN binding protein 1 OS=Ovis aries OX=9940 GN=RANBP1 PE=4 SV=1	RANBP1	Up	0.664365	0.637999	0.562703	0.688973	1.38234	1.34483	1.40796	1.31084	0.468979	3.46434e-06
W5QAL9	NPL4 homolog, ubiquitin recognition factor OS=Ovis aries OX=9940 GN=NPLOC4 PE=3 SV=1	NPLOC4	Up	0.748845	0.810377	0.775069	0.737735	1.25312	1.17521	1.18768	1.31197	0.623385	7.22445e-06
W5QB08	G protein subunit alpha o1 OS=Ovis aries OX=9940 GN=GNAO1 PE=4 SV=1	GNAO1	Up	1.22846	1.32571	1.25545	1.18269	0.903937	0.629998	0.699873	0.77388	1.65985	0.00068644
W5QCG7	Cilia- and flagella-associated protein 299 OS=Ovis aries OX=9940 PE=4 SV=1	--	Up		1.20537	1.44838	1.17011	0.807437	0.767525	0.962987	0.638196	1.60524	0.00863533
W5QCW5	SHC binding and spindle associated 1 like OS=Ovis aries OX=9940 GN=SHCBP1L PE=4 SV=1	SHCBP1L	Up	0.799467	0.749838	0.863827	0.772365	1.16931	1.19146	1.22874	1.225	0.661646	1.4918e-05
W5QDG0	Nucleoporin 50 OS=Ovis aries OX=9940 GN=NUP50 PE=4 SV=1	NUP50	Up	0.830903		0.563577	0.816786	1.17944	1.41029	1.17259	1.02641	0.615685	0.0130466
W5QDT2	Splicing factor proline and glutamine rich OS=Ovis aries OX=9940 GN=SFPQ PE=4 SV=1	SFPQ	Up	0.669291	0.607975	0.508146	0.449965	1.39629	1.52892	1.30937	1.53004	0.387775	6.16433e-05
W5QEA3	Heat shock factor-binding protein 1 OS=Ovis aries OX=9940 PE=3 SV=1	--	Up	0.825279	0.864395	0.773813	0.704537	1.23908	1.1671	1.12667	1.29913	0.655637	0.000236453
W5QEI1	Heterogeneous nuclear ribonucleoprotein C OS=Ovis aries OX=9940 GN=HNRNPC PE=3 SV=1	HNRNPC	Up		0.62595		0.564289	0.87559	1.25528	1.30853	1.37036	0.494927	0.011703
W5QEK4	Tubulin polymerization promoting protein family member 2 OS=Ovis aries OX=9940 GN=TPPP2 PE=3 SV=1	TPPP2	Up	1.25408	1.17277	1.29509	1.14271	0.815855	0.811885	0.753105	0.754505	1.55155	2.00964e-05
W5QEU6	Annexin OS=Ovis aries OX=9940 GN=ANXA4 PE=3 SV=1	ANXA4	Up	1.53315	1.54216	1.49444	1.55209	0.496775	0.441781	0.472292	0.46732	3.25947	6.6633e-09
W5QGY1	Interleukin-1 receptor accessory protein OS=Ovis aries OX=9940 GN=LOC101108354 PE=3 SV=1	LOC101108354	Up	0.776919	0.986804	0.688814	0.659606	1.35806	1.20785	1.14402	1.17793	0.636709	0.00325652
W5QH50	Histidine rich glycoprotein OS=Ovis aries OX=9940 GN=HRG PE=4 SV=1	HRG	Up	1.52184	1.42803	0.878966	1.43395	0.342698	0.394509			3.56941	0.00310754
W5QHP3	Thioredoxin related transmembrane protein 1 OS=Ovis aries OX=9940 GN=TMX1 PE=4 SV=1	TMX1	Up	0.651587	0.677689	0.617446	0.760677	1.37418	1.24258	1.28593	1.38991	0.511544	1.27702e-05
W5QHQ1	RNA transcription, translation and transport factor protein OS=Ovis aries OX=9940 GN=RTRAF PE=3 SV=1	RTRAF	Up	0.687456	0.685937	0.692729	0.817019	1.18475	1.17926	1.32765	1.4252	0.563459	9.8015e-05
W5QIW9	Cornulin OS=Ovis aries OX=9940 GN=CRNN PE=4 SV=1	CRNN	Up	1.54323	1.23958	1.35535	1.41533	0.628369	0.625938	0.535386	0.656814	2.26997	1.37845e-05
W5QIY2	Actin related protein 10 OS=Ovis aries OX=9940 GN=ACTR10 PE=3 SV=1	ACTR10	Up	0.952577	0.745113	0.790985	0.70639	1.30189	1.15378	1.28722	1.06204	0.664955	0.00228636

## Sheet: Table S2
GO enrichment analysis of the up-regulated diffdifferentially expressed proteins (HF vs LF)
GO Terms Level 1	GO Terms Level 2	Number of proteins	Related proteins
Biological Process	regulation of biological process	57	P02075 P83205 W5NUR4 C5ISA2 W5NY95 W5PD71 W5QBA3 W5NVE5 W5NWM2 W5NYJ1 W5PJZ1 W5PLB7 W5PS94 W5PVM5 W5PXV6 W5Q282 W5Q537 W5Q5B9 W5Q7N0 W5Q7T3 W5Q7T8 W5Q9H2 W5QBM5 W5QC35 W5QG59 W5QIV1 Q009B1 W5NQJ0 W5NRI1 W5NTB1 W5NU00 W5NYK9 W5P1C2 W5P1P8 W5P8Q6 W5PCA5 W5PCH3 W5PFK0 W5PGR9 W5PGV7 W5PH95 W5PLH1 W5PNW7 W5PVJ1 W5PWA8 W5PXF5 W5PZ75 W5Q160 W5Q682 W5Q687 W5Q6L8 W5Q7R8 W5Q7Z7 W5QAB1 W5QB08 W5QEU6 W5QH50
Biological Process	organic substance metabolic process	47	A0A6P3TGH3 P02075 P83205 W5NUR4 W5NY95 W5PD71 W5Q6H9 W5QBA3 W5NVE5 W5NWM2 W5PDT8 W5PFY3 W5PIT5 W5PJ21 W5PJW1 W5PJZ1 W5PLB7 W5PS94 W5Q1B0 W5Q282 W5Q537 W5Q616 W5Q7N0 W5Q989 W5Q9H2 W5QEF9 W5QHZ1 Q009B1 W5NPP5 W5NRI1 W5NS83 W5NU00 W5NYK9 W5P1C2 W5P6H3 W5P772 W5PCA5 W5PCN3 W5PFK0 W5PGV7 W5PH95 W5PJB6 W5PLH1 W5Q160 W5Q682 W5Q7Z7 W5QAB1
Biological Process	primary metabolic process	42	P83205 W5NUR4 W5NY95 W5PD71 W5Q6H9 W5QBA3 W5NVE5 W5NWM2 W5PDT8 W5PFY3 W5PJ21 W5PJW1 W5PJZ1 W5PS94 W5Q1B0 W5Q282 W5Q537 W5Q616 W5Q989 W5Q9H2 W5QEF9 W5QHZ1 Q009B1 W5NPP5 W5NRI1 W5NS83 W5NU00 W5NYK9 W5P1C2 W5P6H3 W5P772 W5PCA5 W5PCN3 W5PFK0 W5PGV7 W5PH95 W5PJB6 W5PLH1 W5Q160 W5Q682 W5Q7Z7 W5QAB1
Biological Process	response to chemical	41	A0A6P3TGH3 P02075 P83205 W5NUR4 W5NY95 W5PD71 W5Q6H9 W5QBA3 W5NWM2 W5NYJ1 W5PFY3 W5PLB7 W5PS94 W5PVM5 W5PXV6 W5Q282 W5Q537 W5Q7N0 W5Q989 W5Q9H2 W5QBM5 W5QG59 Q009B1 W5NQJ0 W5NRI1 W5NU00 W5P1C2 W5P1P8 W5P6H3 W5P8Q6 W5PCA5 W5PFK0 W5PGV7 W5PNW7 W5PWA8 W5PZ75 W5Q682 W5Q7R8 W5Q8B1 W5QB08 W5QH50
Biological Process	anatomical structure development	41	P02075 P83205 W5NUR4 W5PD71 W5Q6H9 W5QBA3 W5NVE5 W5NWM2 W5NYJ1 W5PFY3 W5PJW1 W5PVM5 W5Q537 W5Q5B9 W5Q7N0 W5Q7T3 W5Q7T8 W5Q989 W5QG59 W5QHZ1 Q009B1 W5NRI1 W5NTB1 W5P1P8 W5P6H3 W5PCA5 W5PE01 W5PFK0 W5PGR9 W5PNW7 W5PWA8 W5PZ75 W5Q160 W5Q5Q3 W5Q5V9 W5Q687 W5Q6L8 W5Q7R8 W5Q7Z7 W5QB08 W5QEU6
Biological Process	cellular metabolic process	41	A0A6P3TGH3 P02075 P83205 W5Q6H9 W5QBA3 W5NVE5 W5NWM2 W5PDT8 W5PFY3 W5PIT5 W5PJ21 W5PJW1 W5PS94 W5Q1B0 W5Q282 W5Q537 W5Q616 W5Q7N0 W5Q989 W5Q9H2 W5QEF9 W5QG59 W5QHZ1 Q009B1 W5NQJ0 W5NRI1 W5NS83 W5NU00 W5NYK9 W5P5T5 W5P6H3 W5P772 W5PCA5 W5PCN3 W5PFK0 W5PGV7 W5PJB6 W5Q160 W5Q682 W5Q7Z7 W5QAB1
Biological Process	nitrogen compound metabolic process	41	P02075 P83205 W5NUR4 W5NY95 W5PD71 W5QBA3 W5NVE5 W5NWM2 W5PDT8 W5PFY3 W5PIT5 W5PJ21 W5PJW1 W5PJZ1 W5PLB7 W5PS94 W5Q1B0 W5Q282 W5Q537 W5Q7N0 W5Q989 W5Q9H2 W5QEF9 Q009B1 W5NPP5 W5NRI1 W5NS83 W5NU00 W5NYK9 W5P1C2 W5P6H3 W5PCA5 W5PCN3 W5PFK0 W5PGV7 W5PH95 W5PJB6 W5Q160 W5Q682 W5Q7Z7 W5QAB1
Biological Process	cellular response to stimulus	39	P83205 W5NUR4 W5PD71 W5QBA3 W5NWM2 W5NYJ1 W5PLB7 W5PVM5 W5PXV6 W5Q282 W5Q537 W5Q7N0 W5Q7T8 W5Q989 W5Q9H2 W5QBM5 W5QC35 W5QG59 W5QIV1 Q009B1 W5NQJ0 W5NRI1 W5P1P8 W5P8Q6 W5PCA5 W5PDE6 W5PFK0 W5PGV7 W5PH95 W5PJB6 W5PNW7 W5PWA8 W5PXF5 W5PZ75 W5Q682 W5Q7R8 W5QB08 W5QEU6 W5QH50
Biological Process	response to stress	37	P02075 P83205 W5NUR4 W5NY95 W5PD71 W5Q6H9 W5NWM2 W5PJW1 W5PJZ1 W5PLB7 W5PS94 W5Q282 W5Q5B9 W5Q7N0 W5Q7T8 W5Q989 W5Q9H2 W5QBM5 W5QC35 W5NQJ0 W5NRI1 W5P1C2 W5P1P8 W5P8Q6 W5PCA5 W5PDE6 W5PFK0 W5PGV7 W5PH95 W5PNW7 W5PWA8 W5PZ75 W5Q6L8 W5Q8B1 W5QB08 W5QH50 W5QIW9
Biological Process	multicellular organism development	37	P02075 P83205 W5NUR4 W5PD71 W5Q6H9 W5QBA3 W5NVE5 W5NWM2 W5NYJ1 W5PFY3 W5PJW1 W5PVM5 W5Q537 W5Q7N0 W5Q7T3 W5Q7T8 W5QG59 W5QHZ1 Q009B1 W5NRI1 W5NTB1 W5P6H3 W5PCA5 W5PFK0 W5PGR9 W5PNW7 W5PWA8 W5PZ75 W5Q160 W5Q5Q3 W5Q5V9 W5Q687 W5Q6L8 W5Q7R8 W5Q7Z7 W5QB08 W5QEU6
Biological Process	cellular component organization or biogenesis	35	P02075 C5ISA2 W5PD71 W5NVE5 W5NWM2 W5NYJ1 W5P9F5 W5PVM5 W5Q1B0 W5Q7N0 W5Q7T3 W5Q7T8 W5Q9H2 W5QG59 W5NRI1 W5NYK9 W5P5T5 W5P6H3 W5P772 W5PCA5 W5PCH3 W5PDE6 W5PFK0 W5PGV7 W5PH95 W5PNW7 W5PWA8 W5PZ75 W5Q160 W5Q5V9 W5Q687 W5Q6L8 W5Q7R8 W5Q7Z7 W5QB08
Biological Process	establishment of localization	34	P02075 P83205 C5ISA2 W5PD71 W5NWM2 W5PDT8 W5PFY3 W5PJZ1 W5PLB7 W5Q282 W5Q537 W5Q7N0 W5QBM5 W5QC35 W5QEF9 W5QG59 W5QIV1 Q009B1 W5NQJ0 W5NRI1 W5NU00 W5P772 W5PCH3 W5PE01 W5PFK0 W5PGR9 W5PH95 W5PJB6 W5PWA8 W5Q7R8 W5Q7Z7 W5QAB1 W5QEU6 W5QH50
Biological Process	cellular developmental process	31	P02075 P83205 W5NUR4 W5PD71 W5NVE5 W5NWM2 W5NYJ1 W5PVM5 W5Q7N0 W5Q7T3 W5Q7T8 W5Q989 W5QHZ1 W5NTB1 W5P1P8 W5PCA5 W5PE01 W5PFK0 W5PGR9 W5PNW7 W5PWA8 W5PZ75 W5Q160 W5Q5Q3 W5Q5V9 W5Q687 W5Q6L8 W5Q7R8 W5Q7Z7 W5QB08 W5QEU6
Biological Process	cell communication	24	W5NUR4 W5QBA3 W5PLB7 W5PVM5 W5PXV6 W5Q282 W5Q537 W5Q9H2 W5QG59 W5QIV1 W5NRI1 W5P1P8 W5P6H3 W5PCA5 W5PFK0 W5PH95 W5PNW7 W5PWA8 W5PXF5 W5PZ75 W5Q7R8 W5Q7Z7 W5QB08 W5QEU6
Biological Process	regulation of biological quality	24	P02075 W5PD71 W5NWM2 W5PJZ1 W5PXV6 W5Q282 W5Q537 W5Q7N0 W5QG59 Q009B1 W5NRI1 W5P1C2 W5PCH3 W5PCN3 W5PFK0 W5PGR9 W5PJB6 W5PNW7 W5PWA8 W5Q6L8 W5Q7R8 W5Q7Z7 W5QAB1 W5QH50
Biological Process	response to external stimulus	23	P83205 W5NUR4 W5PD71 W5Q6H9 W5NYJ1 W5PLB7 W5PS94 W5Q537 W5QBM5 W5QG59 Q009B1 W5NQJ0 W5NRI1 W5NU00 W5P1C2 W5P1P8 W5P8Q6 W5PFK0 W5PH95 W5PNW7 W5PWA8 W5Q7R8 W5QH50
Biological Process	immune response	23	P02075 P83205 W5NY95 W5PD71 W5NWM2 W5PFY3 W5PLB7 W5PXV6 W5QBM5 W5QIV1 W5NQJ0 W5NRI1 W5NU00 W5P1P8 W5P8Q6 W5PFK0 W5PH95 W5PJB6 W5PNW7 W5Q6L8 W5Q7R8 W5Q7Z7 W5QH50
Biological Process	other	76	W5P6H3 W5PS94 W5P8Q6 W5QBA3 W5PVJ1 W5Q7R8 Q009B1 W5Q5Q3 W5Q7T8 W5PCA5 W5PDT8 W5PZ75 W5P1C2 W5Q616 W5Q9H2 W5NY95 W5PH95 W5QH50 W5PFK0 W5QG59 W5PFY3 W5Q682 W5QBM5 W5P1P8 W5NYJ1 W5PJ21 W5Q282 W5QEU6 P02075 W5Q7T3 W5Q6L8 W5PWA8 W5Q1B0 W5P772 A0A6P3TGH3 W5NQJ0 W5QHZ1 W5Q5V9 W5QC35 W5Q7Z7 W5QEF9 W5NU00 W5QIW9 W5PIT5 W5PXF5 W5PCH3 W5PJW1 W5PCN3 P83205 W5NTB1 W5QIV1 W5PXV6 W5PNW7 W5QB08 W5PJZ1 W5Q537 W5N…
Cellular Component	intracellular anatomical structure	79	A0A6P3TGH3 P02075 P83205 W5NUR4 C5ISA2 W5Q6H9 W5QBA3 W5NVE5 W5NWM2 W5NYJ1 W5PDT8 W5PFY3 W5PIT5 W5PJ21 W5PJW1 W5PJZ1 W5PLB7 W5PS94 W5PXV6 W5Q1B0 W5Q282 W5Q537 W5Q616 W5Q7N0 W5Q7T3 W5Q7T8 W5Q989 W5Q9H2 W5QBM5 W5QC35 W5QEF9 W5QG59 W5QHZ1 W5QIV1 A0A6P3ERF6 Q009B1 W5NQJ0 W5NRI1 W5NS83 W5NU00 W5NYK9 W5P1A1 W5P1C2 W5P1P8 W5P5T5 W5P6H3 W5P772 W5P8Q6 W5P9G8 W5PCA5 W5PCH3 W5PCN3 W5PDE6 W5PE01 W5PFK0 W5PGR9…
Cellular Component	cytoplasm	75	A0A6P3TGH3 P02075 P83205 W5NUR4 C5ISA2 W5Q6H9 W5QBA3 W5NVE5 W5NWM2 W5NYJ1 W5PDT8 W5PFY3 W5PIT5 W5PJ21 W5PJW1 W5PJZ1 W5PLB7 W5PS94 W5PXV6 W5Q1B0 W5Q282 W5Q537 W5Q616 W5Q7N0 W5Q7T3 W5Q7T8 W5Q989 W5Q9H2 W5QBM5 W5QC35 W5QEF9 W5QG59 W5QHZ1 W5QIV1 A0A6P3ERF6 W5NQJ0 W5NRI1 W5NS83 W5NU00 W5NYK9 W5P1C2 W5P1P8 W5P5T5 W5P6H3 W5P772 W5P8Q6 W5P9G8 W5PCA5 W5PCH3 W5PCN3 W5PDE6 W5PE01 W5PFK0 W5PGR9 W5PGV7 W5PJB6…
Cellular Component	organelle	70	P02075 P83205 C5ISA2 W5Q6H9 W5QBA3 W5NVE5 W5NWM2 W5NYJ1 W5PDT8 W5PFY3 W5PIT5 W5PJ21 W5PJW1 W5PJZ1 W5PLB7 W5PS94 W5PXV6 W5Q1B0 W5Q282 W5Q537 W5Q616 W5Q7N0 W5Q7T3 W5Q7T8 W5Q989 W5Q9H2 W5QBM5 W5QC35 W5QEF9 W5QG59 W5QHZ1 W5QIV1 A0A6P3ERF6 Q009B1 W5NQJ0 W5NRI1 W5NS83 W5NU00 W5NYK9 W5P1A1 W5P1C2 W5P1P8 W5P5T5 W5P6H3 W5P772 W5P8Q6 W5P9G8 W5PCA5 W5PCN3 W5PDE6 W5PFK0 W5PGR9 W5PGV7 W5PJB6 W5PLH1 W5PNW7 W5P…
Cellular Component	membrane	52	P83205 W5NUR4 W5NY95 W5Q6H9 W5QBA3 W5PDT8 W5PIT5 W5PJ21 W5PJW1 W5PS94 W5PXV6 W5Q1B0 W5Q282 W5Q537 W5Q5B9 W5Q616 W5Q7N0 W5Q7T3 W5Q989 W5Q9H2 W5QEF9 W5QG59 W5QHZ1 Q009B1 W5NPP5 W5NQJ0 W5NRI1 W5NTB1 W5NU00 W5P1C2 W5P1P8 W5P5T5 W5P6H3 W5P9G8 W5PCH3 W5PDE6 W5PGV7 W5PH95 W5PNW7 W5PTZ0 W5PVJ1 W5PWA8 W5PXF5 W5PZ75 W5Q160 W5Q687 W5Q7R8 W5Q7Z7 W5QB08 W5QEU6 W5QH50 W5QIW9
Cellular Component	extracellular region	45	P02075 P83205 W5NUR4 C5ISA2 W5NY95 W5PD71 W5Q6H9 W5QBA3 W5NWM2 W5PFY3 W5PJZ1 W5PLB7 W5PS94 W5PVM5 W5PXV6 W5Q282 W5Q5B9 W5Q7N0 W5Q7T8 W5Q989 W5Q9H2 W5QBM5 W5QC35 W5QHZ1 W5NQJ0 W5NRI1 W5NS83 W5NTB1 W5NU00 W5NYK9 W5P1C2 W5P1P8 W5P8Q6 W5PE01 W5PFK0 W5PGR9 W5PH95 W5PJB6 W5PLH1 W5PXF5 W5PZ75 W5Q7R8 W5Q8B1 W5QAB1 W5QH50
Cellular Component	endomembrane system	40	P02075 P83205 W5Q6H9 W5QBA3 W5NWM2 W5PDT8 W5PFY3 W5PJ21 W5PJZ1 W5PLB7 W5PS94 W5Q1B0 W5Q282 W5Q537 W5Q7N0 W5Q7T8 W5Q989 W5Q9H2 W5QBM5 W5QC35 W5QG59 W5QIV1 W5NQJ0 W5NRI1 W5NU00 W5NYK9 W5P1C2 W5P1P8 W5P8Q6 W5P9G8 W5PCA5 W5PFK0 W5PGR9 W5PGV7 W5PJB6 W5PXF5 W5Q7R8 W5Q7Z7 W5QEU6 W5QH50
Cellular Component	membrane-enclosed lumen	36	P02075 P83205 W5QBA3 W5NWM2 W5PFY3 W5PIT5 W5PJZ1 W5PLB7 W5PS94 W5PXV6 W5Q1B0 W5Q282 W5Q537 W5Q9H2 W5QBM5 W5QC35 W5QIV1 W5NQJ0 W5NRI1 W5NS83 W5NU00 W5NYK9 W5P1P8 W5P6H3 W5P772 W5P8Q6 W5PCA5 W5PCN3 W5PFK0 W5PGV7 W5PJB6 W5PWA8 W5Q682 W5Q7R8 W5QAB1 W5QH50
Cellular Component	cell periphery	34	P83205 W5NUR4 W5NY95 W5QBA3 W5PXV6 W5Q282 W5Q537 W5Q5B9 W5Q7N0 W5Q7T3 W5Q9H2 W5QG59 W5QHZ1 Q009B1 W5NPP5 W5NQJ0 W5NRI1 W5NTB1 W5NU00 W5P1C2 W5PCH3 W5PGV7 W5PH95 W5PNW7 W5PWA8 W5PXF5 W5PZ75 W5Q160 W5Q687 W5Q7R8 W5Q7Z7 W5QB08 W5QEU6 W5QH50
Cellular Component	extracellular space	28	P02075 P83205 W5NUR4 W5NY95 W5PD71 W5Q6H9 W5QBA3 W5NWM2 W5PFY3 W5PJZ1 W5PS94 W5PVM5 W5Q282 W5Q7T8 W5Q989 W5QC35 W5NRI1 W5NTB1 W5NU00 W5P1C2 W5P1P8 W5P8Q6 W5PFK0 W5PGR9 W5PH95 W5Q8B1 W5QAB1 W5QH50
Cellular Component	cytosol	28	A0A6P3TGH3 P02075 C5ISA2 W5NVE5 W5NWM2 W5NYJ1 W5PXV6 W5Q282 W5NQJ0 W5P1C2 W5P772 W5PCA5 W5PCN3 W5PDE6 W5PE01 W5PGV7 W5PJB6 W5PNW7 W5PWA8 W5Q160 W5Q5Q3 W5Q5V9 W5Q682 W5Q687 W5Q6L8 W5Q7R8 W5QEK4 W5QEU6
Cellular Component	other	62	W5P6H3 W5PS94 W5PVJ1 W5Q7R8 Q009B1 W5Q7T8 W5PCA5 W5PDT8 W5PZ75 W5P1C2 W5Q616 W5Q9H2 W5Q682 W5PH95 W5QH50 W5QG59 W5PD71 W5PJ21 W5P1P8 W5NYJ1 W5P9G8 W5Q282 W5NPP5 P02075 W5Q7T3 W5Q6L8 W5PWA8 W5Q1B0 W5QHZ1 W5Q5V9 W5QC35 W5PDE6 W5Q7Z7 W5QEF9 W5PIT5 W5Q989 W5NU00 W5P5T5 W5PXF5 W5PCH3 W5PJW1 P83205 W5NTB1 W5QIV1 W5PNW7 W5QB08 W5QBM5 W5Q537 W5NYK9 W5NWM2 W5NUR4 C5ISA2 W5PVM5 W5PJB6 W5PTX7 W5Q7N0 W5Q160 …
Molecular Function	protein binding	50	P02075 P83205 W5NUR4 C5ISA2 W5NY95 W5PD71 W5NVE5 W5NWM2 W5NYJ1 W5P9F5 W5PLB7 W5PS94 W5PVM5 W5PXV6 W5Q537 W5Q7T3 W5Q7T8 W5Q989 W5Q9H2 W5QG59 W5QHZ1 W5QIV1 Q009B1 W5NQJ0 W5NRI1 W5NTB1 W5NU00 W5NYK9 W5P1C2 W5P1P8 W5P6H3 W5P772 W5P8Q6 W5PCA5 W5PCH3 W5PFK0 W5PGR9 W5PGV7 W5PH95 W5PNW7 W5PWA8 W5PXF5 W5Q160 W5Q687 W5Q7R8 W5Q7Z7 W5QB08 W5QEK4 W5QEU6 W5QH50
Molecular Function	ion binding	27	W5PD71 W5Q6H9 W5QBA3 W5NWM2 W5NYJ1 W5PDT8 W5PIT5 W5PS94 W5Q282 W5Q537 W5Q7N0 W5Q7T8 W5Q989 W5QG59 W5QHZ1 Q009B1 W5NQJ0 W5NYK9 W5P1C2 W5PCH3 W5PFK0 W5PJB6 W5PZ75 W5QB08 W5QEU6 W5QH50 W5QIW9
Molecular Function	hydrolase activity	20	P83205 W5NUR4 W5NY95 W5Q6H9 W5QBA3 W5PDT8 W5PFY3 W5PLB7 W5Q7T3 W5QG59 W5QHZ1 Q009B1 W5NPP5 W5NRI1 W5NS83 W5NU00 W5P6H3 W5P9G8 W5PLH1 W5QB08
Molecular Function	organic cyclic compound binding	15	W5PD71 W5NWM2 W5NYJ1 W5PDT8 W5PIT5 W5PJW1 W5QG59 Q009B1 W5P1C2 W5PNW7 W5PXF5 W5Q682 W5QAB1 W5QB08 W5QH50
Molecular Function	catalytic activity, acting on a protein	13	P83205 W5NUR4 W5NY95 W5PJ21 W5Q282 W5Q537 W5Q989 W5Q9H2 W5QC35 W5NPP5 W5NRI1 W5NU00 W5P6H3
Molecular Function	protein-containing complex binding	12	P83205 W5NUR4 W5PD71 W5PVM5 W5Q7T8 W5Q9H2 W5PCA5 W5PCH3 W5PGV7 W5PNW7 W5QB08 W5QH50
Molecular Function	carbohydrate derivative binding	12	P83205 W5NYJ1 W5PDT8 W5PLB7 W5Q7T8 W5QBM5 W5QG59 Q009B1 W5PZ75 W5QB08 W5QEU6 W5QH50
Molecular Function	heterocyclic compound binding	12	W5NYJ1 W5PDT8 W5PIT5 W5PJW1 W5QG59 Q009B1 W5P1C2 W5PNW7 W5Q682 W5QAB1 W5QB08 W5QH50
Molecular Function	oxidoreductase activity	11	A0A6P3TGH3 W5PIT5 W5PJW1 W5Q1B0 W5Q282 W5Q537 W5Q989 W5Q9H2 W5QC35 W5QEF9 W5PCN3
Molecular Function	small molecule binding	11	P02075 W5PD71 W5NWM2 W5NYJ1 W5PDT8 W5PIT5 W5Q989 W5QG59 Q009B1 W5PXF5 W5QB08
Molecular Function	enzyme regulator activity	10	W5NVE5 W5NWM2 W5PJZ1 W5NYK9 W5PFK0 W5PVJ1 W5PWA8 W5PZ75 W5QEU6 W5QH50
Molecular Function	lipid binding	9	W5PD71 W5NWM2 W5QBM5 W5QG59 W5NRI1 W5PCH3 W5PFK0 W5PXF5 W5QEU6
Molecular Function	transmembrane transporter activity	6	W5Q7N0 W5QEF9 W5QG59 Q009B1 W5PFK0 W5QAB1
Molecular Function	structural constituent of cytoskeleton	5	W5NYJ1 W5PNW7 W5Q687 W5Q6L8 W5Q7Z7
Molecular Function	transferase activity	5	W5PJ21 W5Q616 W5Q989 W5Q9H2 W5Q682
Molecular Function	other	29	W5P8Q6 W5Q7R8 Q009B1 W5Q7T8 W5PZ75 W5Q9H2 W5PH95 W5PFK0 W5QG59 W5QH50 W5Q282 P02075 W5QC35 W5Q7Z7 W5Q989 W5NU00 W5PXF5 W5PCH3 P83205 W5PNW7 W5Q537 W5NWM2 W5NUR4 W5NVE5 W5PJB6 W5PLB7 W5Q160 W5QEU6 W5PD71

## Sheet: Table S3
GO enrichment analysis of the down-regulated diffdifferentially expressed proteins (HF vs LF)
GO Terms Level 1	GO Terms Level 2	Number of proteins	Related proteins
Biological Process	regulation of biological process	114	P56283 W5NZU3 C5IWU4 P18685 P29701 Q6YNC8 W5NVU4 W5P4I0 W5P689 W5PK95 W5PLQ6 W5PRI4 W5PSP7 W5PY48 W5QHH5 A0A6P3E105 A0A6P3E541 B0FZL9 C5IJA0 C8BKC2 W5NPI6 W5NSJ7 W5NVM0 W5NW97 W5NXS0 W5NYP8 W5NZ70 W5NZA0 W5P004 W5P043 W5P0B2 W5P0H6 W5P217 W5P398 W5P5C4 W5P5Y7 W5P6I6 W5P6V7 W5P929 W5PB89 W5PCP3 W5PDQ0 W5PEQ9 W5PFV7 W5PG71 W5PIK1 W5PK58 W5PKE6 W5PKX4 W5PLP3 W5PMQ9 W5PPA7 W5PT45 W5PU33 W5PV54 W5PVU0…
Biological Process	organic substance metabolic process	106	P56283 A0A6P3TRW3 P52210 Q8HY31 W5NZU3 P29701 W5NVU4 W5NWM6 W5P4I0 W5P689 W5PK95 W5PRI4 W5PSP7 W5PX22 W5PY48 W5QHH5 A0A6P3E105 B0FZL9 B9VH02 C5IJA0 W5NPI6 W5NSJ7 W5NUS1 W5NVM0 W5NW97 W5NWN2 W5NYP8 W5NZA0 W5NZW7 W5P043 W5P0B2 W5P0H6 W5P1S6 W5P217 W5P5C4 W5P6I6 W5P6V7 W5P7E2 W5P929 W5P9V9 W5PCP3 W5PDQ0 W5PEQ9 W5PG71 W5PGX0 W5PHX1 W5PJT5 W5PK58 W5PKE6 W5PKG8 W5PLP3 W5PMQ9 W5PPA7 W5PT45 W5PV54 W5PY41…
Biological Process	nitrogen compound metabolic process	102	P56283 A0A6P3TRW3 P52210 Q8HY31 W5NZU3 P29701 W5NVU4 W5NWM6 W5P4I0 W5P689 W5PK95 W5PRI4 W5PSP7 W5PX22 W5PY48 W5QHH5 A0A6P3E105 B0FZL9 B9VH02 C5IJA0 W5NPI6 W5NSJ7 W5NUS1 W5NVM0 W5NW97 W5NWN2 W5NZA0 W5NZW7 W5P043 W5P0H6 W5P1S6 W5P217 W5P5C4 W5P6I6 W5P6V7 W5P7E2 W5P929 W5P9V9 W5PCP3 W5PDQ0 W5PEQ9 W5PG71 W5PGX0 W5PHX1 W5PJT5 W5PK58 W5PKE6 W5PKG8 W5PLP3 W5PMQ9 W5PPA7 W5PT45 W5PV54 W5PY41 W5Q0A5 W5Q0N0…
Biological Process	cellular metabolic process	102	P56283 A0A6P3TRW3 P52210 Q8HY31 P29701 W5NVU4 W5NWM6 W5P4I0 W5P689 W5PK95 W5PRI4 W5PSP7 W5PX22 W5PY48 W5QHH5 A0A6P3E105 B0FZL9 B9VH02 C5IJA0 W5NPI6 W5NSJ7 W5NUS1 W5NW97 W5NWN2 W5NYP8 W5NZA0 W5NZW7 W5P043 W5P0B2 W5P1S6 W5P217 W5P5C4 W5P6I6 W5P6V7 W5P7E2 W5P929 W5P9V9 W5PCP3 W5PDQ0 W5PEQ9 W5PFB9 W5PG71 W5PGX0 W5PHX1 W5PK58 W5PKE6 W5PKG8 W5PLP3 W5PMQ9 W5PPA7 W5PT45 W5PV54 W5PY41 W5Q0A5 W5Q0N0 W5Q1M9…
Biological Process	primary metabolic process	102	P56283 A0A6P3TRW3 P52210 W5NZU3 P29701 W5NVU4 W5NWM6 W5P4I0 W5P689 W5PK95 W5PRI4 W5PSP7 W5PX22 W5PY48 W5QHH5 A0A6P3E105 B0FZL9 B9VH02 C5IJA0 W5NPI6 W5NSJ7 W5NUS1 W5NVM0 W5NW97 W5NWN2 W5NZA0 W5NZW7 W5P043 W5P0B2 W5P0H6 W5P1S6 W5P217 W5P5C4 W5P6I6 W5P6V7 W5P7E2 W5P929 W5P9V9 W5PCP3 W5PDQ0 W5PEQ9 W5PG71 W5PGX0 W5PHX1 W5PJT5 W5PK58 W5PKE6 W5PKG8 W5PLP3 W5PMQ9 W5PPA7 W5PT45 W5PV54 W5PY41 W5Q0A5 W5Q0N0…
Biological Process	cellular component organization or biogenesis	86	P52210 W5NZU3 C5IWU4 P29701 Q6YNC8 W5NVU4 W5P4I0 W5P689 W5PK95 W5PRI4 W5PSP7 W5PX22 W5PY48 W5QHH5 C5IJA0 C8BKC2 W5NSJ7 W5NUS1 W5NVM0 W5NYP8 W5NZA0 W5NZW7 W5P004 W5P043 W5P0B2 W5P0H6 W5P6I6 W5P6V7 W5P9V9 W5PCP3 W5PEQ9 W5PFV7 W5PG71 W5PGX0 W5PJX9 W5PKE6 W5PKG8 W5PKX4 W5PLP3 W5PPA7 W5PT45 W5PU33 W5PVU0 W5Q3B4 W5Q8Q7 W5QCQ4 W5QEY8 W5QGS4 W5QHL9 W5QHP2 A0A6P3E192 A0A6P3E1U0 A0A6P3EDI7 A0A6P7E0Q2 A0A83…
Biological Process	anatomical structure development	85	P56283 P52210 Q8HY31 W5NZU3 C5IWU4 P29701 W5NVU4 W5P4I0 W5P689 W5PK95 W5PLQ6 W5PRI4 W5PSP7 W5PX22 W5PY48 W5QHH5 A0A6P3E105 C5IJA0 C8BKC2 W5NSJ7 W5NUS1 W5NVM0 W5NYP8 W5NZW7 W5P004 W5P043 W5P0B2 W5P0H6 W5P217 W5P398 W5P6V7 W5P9V9 W5PCP3 W5PDQ0 W5PEQ9 W5PFB9 W5PFV7 W5PG71 W5PKE6 W5PKX4 W5PLP3 W5PMQ9 W5PPA7 W5PVU0 W5PW38 W5Q0A5 W5Q1M9 W5Q253 W5Q3B4 W5Q3X4 W5Q9R1 W5QAS6 W5QCQ4 W5QDT3 W5QGS4 W5QHL9 A0A…
Biological Process	multicellular organism development	77	P56283 P52210 Q8HY31 W5NZU3 C5IWU4 P29701 W5NVU4 W5P4I0 W5P689 W5PK95 W5PLQ6 W5PRI4 W5PSP7 W5PX22 W5PY48 W5QHH5 A0A6P3E105 C5IJA0 C8BKC2 W5NSJ7 W5NUS1 W5NVM0 W5NYP8 W5NZW7 W5P004 W5P043 W5P0B2 W5P0H6 W5P217 W5P398 W5P6V7 W5P9V9 W5PCP3 W5PEQ9 W5PFB9 W5PG71 W5PKE6 W5PKX4 W5PMQ9 W5PPA7 W5PVU0 W5PW38 W5Q0A5 W5Q1M9 W5Q253 W5Q3B4 W5Q3X4 W5Q9R1 W5QAS6 W5QCQ4 W5QDT3 W5QGS4 W5QHL9 A0A6P3E192 A0A6P3E1U0 A0…
Biological Process	cellular response to stimulus	66	P56283 P52210 Q8HY31 W5NZU3 C5IWU4 P29701 Q6YNC8 W5NVU4 W5P4I0 W5PK95 W5PRI4 W5PSP7 W5PY48 W5QHH5 A0A6P3E105 B0FZL9 C5IJA0 C8BKC2 W5NW97 W5NXS0 W5NYP8 W5NZ70 W5NZA0 W5P004 W5P043 W5P0B2 W5P217 W5P5Y7 W5P6V7 W5P929 W5PB89 W5PDQ0 W5PFB9 W5PG71 W5PLP3 W5PT45 W5PVU0 W5PW38 W5Q0A5 W5Q1M9 W5Q253 W5QCQ4 W5QEY8 W5QGS4 A0A6P3E6P4 A0A6P3EDI7 A0A836D2J1 W5NRR0 W5NTN6 W5P0Q5 W5P1D7 W5P1G7 W5P2U4 W5P4I9 W5P77…
Biological Process	response to chemical	64	P56283 A0A6P3TRW3 P52210 Q8HY31 W5NZU3 P29701 Q6YNC8 W5NVU4 W5PK95 W5PRI4 W5PSP7 W5PY48 A0A6P3E105 B0FZL9 C5IJA0 C8BKC2 W5NUS1 W5NXS0 W5NYP8 W5NZA0 W5P004 W5P043 W5P0B2 W5P0H6 W5P217 W5P5Y7 W5P929 W5PDQ0 W5PFB9 W5PGX0 W5PHX1 W5PLP3 W5PT45 W5PV54 W5PVU0 W5PW38 W5Q0A5 W5Q1M9 W5Q253 W5Q8Q7 W5QCQ4 W5QDT3 W5QEY8 W5QGS4 W5QHL9 A0A6P3EDI7 A0A836D2J1 W5NRR0 W5NTN6 W5P1D7 W5P1G7 W5P4I9 W5P779 W5P9T6 W5PCR…
Biological Process	cellular developmental process	60	P56283 W5NZU3 C5IWU4 W5NVU4 W5P689 W5PK95 W5PRI4 W5PSP7 W5PX22 W5PY48 W5QHH5 A0A6P3E105 C5IJA0 W5NSJ7 W5NYP8 W5P004 W5P043 W5P0B2 W5P0H6 W5P9V9 W5PCP3 W5PDQ0 W5PFV7 W5PLP3 W5PPA7 W5PVU0 W5PW38 W5Q0A5 W5Q1M9 W5Q253 W5Q3B4 W5Q3X4 W5Q9R1 W5QAS6 W5QCQ4 W5QGS4 W5QHL9 A0A6P3E192 A0A6P3E1U0 A0A6P3E6P4 A0A836D2J1 W5NTN6 W5P1D7 W5P1G7 W5P2N3 W5P4I9 W5P5F6 W5P779 W5PFX1 W5PGK6 W5PML8 W5PPL7 W5PQD4 W5PX87 W…
Biological Process	establishment of localization	53	C5IWU4 P18685 P29701 W5NVU4 W5PK95 W5PLQ6 W5PSP7 W5PX22 W5PY48 W5QHH5 B0FZL9 C5IJA0 C8BKC2 W5NSJ7 W5NXS0 W5NYP8 W5NZ70 W5NZW7 W5P043 W5P0B2 W5P0H6 W5P1S6 W5P6V7 W5P9V9 W5PB89 W5PDQ0 W5PEQ9 W5PFV7 W5PG71 W5PGX0 W5PR23 W5PU33 W5PVU0 W5Q3X4 W5QHL9 A0A6P3E192 W5NTN6 W5P2N3 W5P7T1 W5PF71 W5PFX1 W5PG50 W5PJX0 W5PLJ8 W5PX46 W5PYH9 W5Q8R3 W5QAB7 W5QAL9 W5QDG0 W5QGY1 W5QHQ1 W5QIY2
Biological Process	cellular localization	47	W5NZU3 C5IWU4 P18685 Q6YNC8 W5NVU4 W5PK95 W5PLQ6 W5PSP7 W5PX22 W5PY48 W5QHH5 B0FZL9 C5IJA0 W5NSJ7 W5NXS0 W5NYP8 W5P043 W5P0B2 W5P0H6 W5P6V7 W5P9V9 W5PB89 W5PEQ9 W5PFV7 W5PG71 W5PR23 W5PVU0 W5Q3X4 W5QCQ4 W5QHL9 A0A836D2J1 W5P1D7 W5P1G7 W5P2N3 W5P4I9 W5PF71 W5PFX1 W5PG50 W5PLJ8 W5PML8 W5PX46 W5PYH9 W5Q8R3 W5QAB7 W5QAL9 W5QDG0 W5QIY2
Biological Process	other	141	W5PB89 W5QDG0 W5P398 P56283 W5P7T1 C5IWU4 W5NSJ7 W5NW97 W5PSP7 W5PCR3 W5Q8R3 W5PF71 W5NUS1 W5PGK6 W5Q6B1 W5Q253 W5PFV7 W5NRR0 W5QAB7 A0A6P3E192 W5P7E2 W5PFB9 W5P2U4 W5QHQ1 W5Q433 W5PEQ9 B0FZL9 W5PVE7 W5QHP3 W5NTN6 W5PML8 W5P9V9 Q6YNC8 C8BKC2 W5P004 P52210 W5NXS0 W5PVU0 W5Q0A5 W5PX46 W5PSF5 P18685 W5PFX1 A0A836D2J1 W5PJX0 W5NVM0 W5NZW7 W5PG71 W5QHL9 W5Q8Q7 W5PN39 W5PCP3 W5PV05 W5NWN2 W5QEA3 W5P0B2…
Cellular Component	intracellular anatomical structure	155	P56283 A0A6P3TRW3 P52210 Q8HY31 W5NZU3 C5IWU4 P18685 P29701 Q6YNC8 W5NVU4 W5NWM6 W5P4I0 W5P689 W5PK95 W5PLQ6 W5PRI4 W5PSP7 W5PX22 W5PY48 W5QHH5 A0A6P3E105 B0FZL9 B9VH02 C5IJA0 C8BKC2 W5NPI6 W5NSJ7 W5NUS1 W5NVM0 W5NW97 W5NWN2 W5NXS0 W5NYP8 W5NZ70 W5NZA0 W5NZW7 W5P004 W5P043 W5P0B2 W5P0H6 W5P1S6 W5P217 W5P398 W5P5C4 W5P5Y7 W5P6I6 W5P6V7 W5P7E2 W5P929 W5P9V9 W5PA84 W5PB89 W5PCP3 W5PDQ0 W5PEQ9 W5PFV7…
Cellular Component	organelle	138	P56283 P52210 Q8HY31 W5NZU3 C5IWU4 P18685 P29701 Q6YNC8 W5NVU4 W5NWM6 W5P4I0 W5P689 W5PK95 W5PLQ6 W5PRI4 W5PSP7 W5PX22 W5PY48 W5QHH5 A0A6P3E105 B0FZL9 C5IJA0 C8BKC2 W5NPI6 W5NSJ7 W5NUS1 W5NVM0 W5NWN2 W5NXS0 W5NYP8 W5NZ70 W5NZA0 W5NZW7 W5P043 W5P0B2 W5P0H6 W5P1S6 W5P217 W5P5Y7 W5P6V7 W5P929 W5P9V9 W5PA84 W5PB89 W5PCP3 W5PDQ0 W5PEQ9 W5PFB9 W5PFV7 W5PG71 W5PGX0 W5PHX1 W5PJX9 W5PK58 W5PKE6 W5PKG8 W5P…
Cellular Component	cytoplasm	135	P56283 A0A6P3TRW3 P52210 Q8HY31 W5NZU3 C5IWU4 P18685 P29701 W5NVU4 W5NWM6 W5P4I0 W5P689 W5PK95 W5PLQ6 W5PRI4 W5PSP7 W5PX22 W5QHH5 A0A6P3E105 B9VH02 C5IJA0 C8BKC2 W5NPI6 W5NUS1 W5NVM0 W5NW97 W5NWN2 W5NXS0 W5NYP8 W5NZ70 W5NZA0 W5NZW7 W5P004 W5P043 W5P0B2 W5P0H6 W5P1S6 W5P217 W5P398 W5P5C4 W5P5Y7 W5P6I6 W5P6V7 W5P7E2 W5P929 W5P9V9 W5PA84 W5PB89 W5PCP3 W5PDQ0 W5PEQ9 W5PFV7 W5PG71 W5PGX0 W5PHX1 W5PIK1…
Cellular Component	cytosol	77	A0A6P3TRW3 P52210 Q8HY31 P18685 W5NVU4 W5P4I0 W5P689 W5PLQ6 W5PSP7 W5PX22 W5QHH5 A0A6P3E105 B9VH02 C5IJA0 W5NPI6 W5NW97 W5NWN2 W5NXS0 W5NYP8 W5P043 W5P1S6 W5P5C4 W5P5Y7 W5P6I6 W5P7E2 W5P929 W5P9V9 W5PB89 W5PCP3 W5PFV7 W5PHX1 W5PIK1 W5PK58 W5PKE6 W5PKG8 W5PKX4 W5PPA7 W5PR23 W5PU33 W5PVU0 W5PW38 W5Q0N0 W5Q3B4 W5Q3X4 W5QAS6 W5QCQ4 W5QEY8 W5QGS4 W5QHL9 A0A6P3E1U0 A0A836D2J1 W5NRR0 W5NZT7 W5P067 W5P0Q…
Cellular Component	membrane-enclosed lumen	73	Q8HY31 P18685 P29701 Q6YNC8 W5NVU4 W5NWM6 W5P4I0 W5PK95 W5PSP7 W5PX22 W5PY48 W5QHH5 A0A6P3E105 B0FZL9 C5IJA0 C8BKC2 W5NSJ7 W5NUS1 W5NWN2 W5NYP8 W5NZ70 W5P043 W5P217 W5P5Y7 W5P6V7 W5P929 W5P9V9 W5PCP3 W5PEQ9 W5PG71 W5PKE6 W5PKX4 W5PLP3 W5PMQ9 W5PPA7 W5PR23 W5PW38 W5Q0A5 W5Q1M9 W5Q253 W5Q9R1 W5QAS6 W5QCQ4 W5QHL9 A0A6P3E192 A0A6P3E1U0 A0A6P7E0Q2 A0A836D2J1 W5NRR0 W5P0Q5 W5P1D7 W5P1G7 W5P4I9 W5P6M2 W…
Cellular Component	nucleoplasm	54	Q8HY31 W5NVU4 W5P4I0 W5PK95 W5PSP7 W5PX22 W5PY48 W5QHH5 A0A6P3E105 B0FZL9 C5IJA0 W5NSJ7 W5NUS1 W5NWN2 W5P043 W5P5Y7 W5P6V7 W5P9V9 W5PEQ9 W5PG71 W5PKX4 W5PLP3 W5PMQ9 W5PR23 W5PW38 W5Q0A5 W5Q1M9 W5Q253 W5Q9R1 W5QCQ4 A0A6P3E192 A0A6P3E1U0 A0A6P7E0Q2 A0A836D2J1 W5NRR0 W5P0Q5 W5P1D7 W5P1G7 W5P4I9 W5P6M2 W5P779 W5PCR3 W5PF71 W5PG50 W5PJ99 W5PV05 W5PX46 W5Q4P4 W5Q5S5 W5QAL9 W5QDG0 W5QDT2 W5QEA3 W5QHQ1
Cellular Component	endomembrane system	53	P56283 P52210 W5NZU3 C5IWU4 P18685 P29701 W5PLQ6 W5PRI4 C5IJA0 C8BKC2 W5NVM0 W5NWN2 W5NYP8 W5NZ70 W5NZA0 W5P0B2 W5P0H6 W5P1S6 W5P217 W5PB89 W5PDQ0 W5PFV7 W5PGX0 W5PR23 W5PT45 W5PU33 W5PV54 W5PVU0 W5PW38 W5Q3X4 W5Q8Q7 W5QDT3 W5P067 W5P2N3 W5P2P7 W5P2Z9 W5P359 W5P9T6 W5PF71 W5PFX1 W5PJX0 W5PLJ8 W5PML8 W5PN39 W5PSN0 W5PVE7 W5Q648 W5Q8R3 W5QAB7 W5QAL9 W5QDG0 W5QHP3 W5QIY2
Cellular Component	membrane	43	P52210 W5NZU3 P29701 W5P4I0 W5PLQ6 W5PRI4 W5PSP7 W5NVM0 W5NXS0 W5NZA0 W5NZW7 W5P0B2 W5P1S6 W5P6I6 W5PB89 W5PDQ0 W5PFB9 W5PFV7 W5PGX0 W5PJT5 W5PJX9 W5PKX4 W5PT45 W5PV54 W5Q3B4 W5Q3X4 W5Q8Q7 W5QDT3 W5NTN6 W5P1G7 W5P2P7 W5PF71 W5PFX1 W5PLJ8 W5PML1 W5PSN0 W5Q648 W5Q6B1 W5Q8R3 W5QAL9 W5QDG0 W5QGY1 W5QHP3
Cellular Component	ribonucleoprotein complex	43	W5NVU4 W5P4I0 W5PK95 W5PSP7 W5PX22 W5PY48 W5QHH5 A0A6P3E105 W5NPI6 W5NSJ7 W5NYP8 W5P043 W5P6V7 W5P9V9 W5PCP3 W5PEQ9 W5PG71 W5PKG8 W5PPA7 W5Q0A5 W5QAS6 W5QCQ4 W5QHL9 A0A6P3E192 A0A6P3EDI7 A0A6P7E0Q2 A0A836D2J1 W5NRR0 W5P1D7 W5P1G7 W5P4I9 W5P779 W5PF71 W5PML8 W5PPL7 W5PQH9 W5PV05 W5PYH9 W5Q433 W5Q6B1 W5Q7X4 W5QDG0 W5QDT2
Cellular Component	catalytic complex	34	W5NVU4 W5P4I0 W5PK95 W5PSP7 W5PX22 W5PY48 W5QHH5 A0A6P3E105 W5NPI6 W5NYP8 W5P0H6 W5P1S6 W5P9V9 W5PEQ9 W5PGX0 W5PKG8 W5PLP3 W5PMQ9 W5PW38 W5Q0A5 W5Q8Q7 W5QCQ4 W5QDT3 A0A6P3E192 A0A6P3E1U0 A0A6P3E6P4 A0A836D2J1 W5P1D7 W5P1G7 W5P4I9 W5P6M2 W5P9T6 W5PQH9 W5PV05
Cellular Component	cell projection	28	W5NZU3 C5IWU4 W5NVU4 W5PK95 W5QHH5 A0A6P3E105 C5IJA0 C8BKC2 W5NPI6 W5NYP8 W5NZA0 W5P004 W5P0B2 W5P0H6 W5P5Y7 W5PA84 W5PHX1 W5PJX9 W5PKX4 W5PPA7 W5PVU0 W5PW38 W5QHL9 W5QHP2 A0A6P3E192 W5PFX1 W5Q7X4 W5QAB7
Cellular Component	cell periphery	28	P52210 W5NZU3 P29701 W5PRI4 A0A6P3E105 C5IJA0 W5NVM0 W5NYP8 W5NZA0 W5P0B2 W5P6I6 W5PB89 W5PFB9 W5PGX0 W5PJT5 W5PJX9 W5PKX4 W5PT45 W5PV54 W5PVU0 W5Q3B4 W5NTN6 W5P1G7 W5P2P7 W5P5F6 W5P7T1 W5PFX1 W5QGY1
Cellular Component	extracellular region	26	P56283 P52210 W5NZU3 P18685 P29701 W5PK95 W5PRI4 C8BKC2 W5NYP8 W5NZ70 W5NZA0 W5P004 W5P0B2 W5P217 W5PDQ0 W5PFB9 W5PFV7 W5PV54 W5QDG7 W5NTN6 W5P2Z9 W5PF71 W5PQD4 W5PSF5 W5QGY1 W5QIY2
Cellular Component	other	114	W5PB89 W5QDG0 P56283 W5P7T1 C5IWU4 W5NSJ7 W5PSP7 W5PCR3 W5NUS1 W5Q8R3 W5PF71 W5Q6B1 W5PFV7 W5QAB7 W5QDG7 A0A6P3E192 W5PFB9 W5QHQ1 W5Q433 W5PEQ9 B0FZL9 W5PVE7 W5QHP3 W5NTN6 W5PJX9 W5P9V9 Q6YNC8 C8BKC2 W5P004 P52210 W5PVU0 W5Q0A5 W5PX46 W5PJT5 W5PSF5 W5P6M2 W5PFX1 P18685 W5PJX0 W5NVM0 W5NZW7 W5PG71 W5QHL9 W5Q8Q7 W5PV05 W5PCP3 W5Q0N0 W5P0B2 W5NPI6 W5PX87 W5PR23 W5NZA0 W5PKX4 W5NZ70 W5PRI4 W5PPL7 W5Q…
Molecular Function	protein binding	95	P56283 P52210 W5NZU3 C5IWU4 W5NVU4 W5P4I0 W5P689 W5PK95 W5PRI4 W5PSP7 W5PX22 W5PY48 W5QHH5 A0A6P3E105 B0FZL9 C5IJA0 C8BKC2 W5NPI6 W5NSJ7 W5NUS1 W5NVM0 W5NW97 W5NXS0 W5NYP8 W5P004 W5P043 W5P0B2 W5P0H6 W5P217 W5P398 W5P5Y7 W5P6I6 W5P6V7 W5PB89 W5PCP3 W5PDQ0 W5PEQ9 W5PG71 W5PHX1 W5PIK1 W5PK58 W5PKE6 W5PLP3 W5PMQ9 W5PPA7 W5PT45 W5PU33 W5PVU0 W5PW38 W5PY41 W5Q0A5 W5Q1M9 W5Q253 W5Q3B4 W5QCQ4 W5QDG7 W5Q…
Molecular Function	organic cyclic compound binding	66	C5IWU4 Q6YNC8 W5NVU4 W5NWM6 W5P4I0 W5PK95 W5PRI4 W5PSP7 W5PX22 W5PY48 W5QHH5 A0A6P3E105 B0FZL9 B9VH02 C5IJA0 W5NPI6 W5NSJ7 W5P043 W5P217 W5P398 W5P6I6 W5P9V9 W5PDQ0 W5PEQ9 W5PG71 W5PHX1 W5PKE6 W5PLP3 W5PPA7 W5Q0A5 W5Q1M9 W5Q253 W5QAS6 W5QCQ4 W5QHL9 A0A6P3E192 A0A6P3E1U0 A0A6P3EDI7 A0A6P7E0Q2 A0A836D2J1 W5NRR0 W5P067 W5P0Q5 W5P1D7 W5P1G7 W5P2U4 W5P4I9 W5P779 W5PCR3 W5PG50 W5PGK6 W5PPL7 W5PQH9 W5PV…
Molecular Function	heterocyclic compound binding	66	C5IWU4 Q6YNC8 W5NVU4 W5NWM6 W5P4I0 W5PK95 W5PRI4 W5PSP7 W5PX22 W5PY48 W5QHH5 A0A6P3E105 B0FZL9 B9VH02 C5IJA0 W5NPI6 W5NSJ7 W5P043 W5P217 W5P398 W5P6I6 W5P9V9 W5PDQ0 W5PEQ9 W5PG71 W5PHX1 W5PKE6 W5PLP3 W5PPA7 W5Q0A5 W5Q1M9 W5Q253 W5QAS6 W5QCQ4 W5QHL9 A0A6P3E192 A0A6P3E1U0 A0A6P3EDI7 A0A6P7E0Q2 A0A836D2J1 W5NRR0 W5P067 W5P0Q5 W5P1D7 W5P1G7 W5P2U4 W5P4I9 W5P779 W5PCR3 W5PG50 W5PGK6 W5PPL7 W5PQH9 W5PV…
Molecular Function	hydrolase activity	33	C5IWU4 W5NVU4 W5NWM6 W5P4I0 W5P689 W5PSP7 W5PY48 C5IJA0 W5NVM0 W5NWN2 W5NYP8 W5NZA0 W5P0H6 W5P6I6 W5P6V7 W5P7E2 W5PCP3 W5PFB9 W5PG71 W5PHX1 W5PJT5 W5PLP3 W5PPA7 W5PV54 W5PVU0 W5PY41 W5Q0A5 W5Q1M9 W5QAS6 W5QCQ4 A0A6P3E1U0 W5PN39 W5Q433
Molecular Function	ion binding	27	P52210 Q8HY31 W5NZU3 C5IWU4 P18685 W5NVU4 W5P4I0 W5PRI4 W5PSP7 W5PY48 C5IJA0 C8BKC2 W5NZA0 W5P004 W5P043 W5P0B2 W5PDQ0 W5PHX1 W5PKE6 W5PLP3 W5PT45 W5QCQ4 W5QEY8 W5P4I9 W5PF71 W5Q8I4 W5Q8R3
Molecular Function	protein-containing complex binding	25	Q6YNC8 W5NVU4 W5PX22 A0A6P3E105 C5IJA0 W5NUS1 W5NVM0 W5P043 W5P0B2 W5P9V9 W5PB89 W5PG71 W5PIK1 W5PKX4 W5Q0A5 W5Q8Q7 W5QCQ4 W5P2U4 W5P4I9 W5P7T1 W5PF71 W5PPL7 W5Q8I4 W5QAL9 W5QHQ1
Molecular Function	small molecule binding	16	P52210 C5IWU4 W5NVU4 W5P4I0 W5PRI4 W5PSP7 W5PY48 C5IJA0 W5P043 W5PHX1 W5PKE6 W5PLP3 W5QCQ4 W5QEY8 W5P4I9 W5Q8I4
Molecular Function	carbohydrate derivative binding	16	C5IWU4 W5NVU4 W5P4I0 W5PRI4 W5PSP7 W5PY48 C5IJA0 W5NZA0 W5P004 W5P043 W5PDQ0 W5PKE6 W5PLP3 W5QCQ4 W5P4I9 W5Q8I4
Molecular Function	enzyme regulator activity	14	P29701 W5PRI4 C8BKC2 W5NXS0 W5NZA0 W5P043 W5P5Y7 W5PMQ9 W5Q3B4 A0A6P3E6P4 W5P2Z9 W5P359 W5PFX1 W5QAB7
Molecular Function	catalytic activity, acting on a protein	13	W5P689 W5PRI4 W5NVM0 W5NZA0 W5PJT5 W5PK58 W5PV54 W5PY41 W5Q0N0 A0A6P3E1U0 W5P0Q5 W5PN39 W5QHP3
Molecular Function	chromatin binding	12	Q6YNC8 W5PSP7 W5PY48 C5IJA0 W5Q0A5 W5QCQ4 W5P4I9 W5PCR3 W5PPL7 W5PX46 W5PX87 W5QDT2
Molecular Function	helicase activity	12	W5NVU4 W5P4I0 W5PSP7 W5P6V7 W5PCP3 W5PG71 W5PLP3 W5PPA7 W5Q0A5 W5Q1M9 W5QAS6 W5QCQ4
Molecular Function	transcription coregulator activity	11	W5P4I0 W5PSP7 C5IJA0 W5P043 W5P5Y7 W5Q0A5 W5Q1M9 W5QCQ4 W5P4I9 W5PX46 W5QEA3
Molecular Function	other	64	W5PLP3 W5NVU4 W5QIY2 W5NXS0 W5Q8I4 W5P359 Q8HY31 P56283 W5P7T1 W5QEY8 W5NW97 W5P1S6 W5PMQ9 W5PSP7 W5PDQ0 W5NYP8 W5P6V7 W5QGY1 W5P0H6 W5Q8R3 W5P0Q5 W5PF71 W5QAS6 W5Q6B1 W5P5C4 W5P5Y7 W5P067 W5Q1M9 W5Q7X4 W5NZW7 A0A6P3TRW3 W5PG71 W5PN39 W5PCP3 W5P929 W5Q9R1 W5QCQ4 A0A6P3E105 W5Q0N0 W5P4I0 W5QDT2 A0A6P3E192 W5P0B2 W5Q336 W5NPI6 W5PR23 W5NZA0 W5P043 W5QHP3 W5NZ70 W5NTN6 W5PPA7 W5PRI4 W5PKE6 W5PK58 W5…

## Sheet: Table S4
KEGG enrichment analysis of the up-regulated differentially expressed proteins (HF vs LF)
KEGG pathway	Mapping	Background	All Mapping	All Background	Fold Enrichment	Fisher's exact test p value	#NAME?	Related proteins
map00052 Galactose metabolism	2	15	49	1164	3.17	0.128681	0.89	W5PCN3 W5PJB6
map00190 Oxidative phosphorylation	3	97	49	1164	0.73	0.79203	0.1	W5PJW1 W5Q1B0 W5QEF9
map00561 Glycerolipid metabolism	2	19	49	1164	2.5	0.188773	0.72	W5Q6H9 W5PCN3
map00600 Sphingolipid metabolism	2	11	49	1164	4.32	0.0749336	1.13	W5QBA3 W5PFY3
map00790 Folate biosynthesis	2	10	49	1164	4.75	0.0629675	1.2	W5QHZ1 W5PCN3
map02010 ABC transporters	2	7	49	1164	6.79	0.03185	1.5	Q009B1 W5P1P8
map04020 Calcium signaling pathway	2	30	49	1164	1.58	0.363015	0.44	W5Q537 W5PH95
map04071 Sphingolipid signaling pathway	2	22	49	1164	2.16	0.236009	0.63	W5QBA3 W5PFY3
map04141 Protein processing in endoplasmic reticulum	4	63	49	1164	1.51	0.332824	0.48	W5Q282 W5Q9H2 W5QC35 W5PGV7
map04142 Lysosome	5	54	49	1164	2.2	0.0716505	1.14	P83205 W5QBA3 W5PFY3 W5Q7N0 W5P6H3
map04145 Phagosome	6	50	49	1164	2.85	0.0157114	1.8	C5ISA2 W5NUI0 W5PB00 W5Q7T8 W5NRI1 W5PH95
map04151 PI3K-Akt signaling pathway	3	42	49	1164	1.7	0.416906	0.38	W5PVM5 W5Q7T8 W5PH95
map04210 Apoptosis	2	25	49	1164	1.9	0.283906	0.55	P83205 C5ISA2
map04260 Cardiac muscle contraction	3	38	49	1164	1.88	0.212289	0.67	W5Q537 W5QEF9 W5QG59
map04510 Focal adhesion	2	27	49	1164	1.76	0.315782	0.5	W5PVM5 W5Q7T8
map04512 ECM-receptor interaction	2	9	49	1164	5.28	0.0517407	1.29	W5PVM5 W5Q7T8
map04540 Gap junction	3	19	49	1164	3.75	0.0422496	1.37	C5ISA2 W5NUI0 W5PB00
map04610 Complement and coagulation cascades	4	14	49	1164	6.79	0.0020354	2.69	W5NY95 W5PJZ1 W5NRI1 W5NU00
map04613 Neutrophil extracellular trap formation	2	27	49	1164	1.76	0.315782	0.5	W5NRI1 W5PH95
map04621 NOD-like receptor signaling pathway	2	21	49	1164	2.26	0.220143	0.66	P83205 W5P8Q6
map04666 Fc gamma R-mediated phagocytosis	2	18	49	1164	2.64	0.173349	0.76	W5PCH3 W5PH95
map04672 Intestinal immune network for IgA production	2	5	49	1164	9.5	0.01601	1.8	W5PXV6 W5PH95
map04714 Thermogenesis	4	101	49	1164	0.94	1	0	W5PJW1 W5Q1B0 W5QEF9 W5P5T5
map04723 Retrograde endocannabinoid signaling	2	46	49	1164	1.03	1	0	W5Q1B0 W5QB08
map04915 Estrogen signaling pathway	3	25	49	1164	2.85	0.0841183	1.08	W5Q160 W5Q6L8 W5QB08
map04918 Thyroid hormone synthesis	3	16	49	1164	4.45	0.0266782	1.57	W5QC35 W5QG59 W5Q8B1
map04972 Pancreatic secretion	2	17	49	1164	2.79	0.15816	0.8	W5Q6H9 W5QG59
map04975 Fat digestion and absorption	2	9	49	1164	5.28	0.0517407	1.29	W5Q6H9 W5NWM2
map04976 Bile secretion	2	10	49	1164	4.75	0.0629675	1.2	W5QG59 Q009B1
map04978 Mineral absorption	2	15	49	1164	3.17	0.128681	0.89	W5Q7N0 W5QG59

## Sheet: Table S5
KEGG enrichment analysis of the down-regulated differentially expressed proteins (HF vs LF)
KEGG pathway	Mapping	Background	All Mapping	All Background	Fold Enrichment	Fisher's exact test p value	#NAME?	Related proteins
map00270 Cysteine and methionine metabolism	3	20	77	1164	2.27	0.14109	0.85	W5PHX1 W5PKE6 W5QGS4
map00510 N-Glycan biosynthesis	5	12	77	1164	6.3	0.000611571	3.21	W5P1S6 W5PGX0 W5Q8Q7 W5QDT3 W5PSN0
map00513 Various types of N-glycan biosynthesis	5	12	77	1164	6.3	0.000611571	3.21	W5P1S6 W5PGX0 W5Q8Q7 W5QDT3 W5PSN0
map00970 Aminoacyl-tRNA biosynthesis	2	20	77	1164	1.51	0.385973	0.41	W5P5C4 W5P929
map03013 Nucleocytoplasmic transport	7	31	77	1164	3.41	0.00304839	2.52	W5NVU4 W5QHH5 C5IJA0 W5PG71 W5PR23 W5PF71 W5QDG0
map03015 mRNA surveillance pathway	6	21	77	1164	4.32	0.00168335	2.77	W5NVU4 W5QHH5 W5NPI6 W5P398 W5PG71 W5P2U4
map03018 RNA degradation	3	16	77	1164	2.83	0.083578	1.08	W5NPI6 W5P398 W5PPA7
map03040 Spliceosome	18	31	77	1164	8.78	8.33705e-15	14.08	W5NVU4 W5PX22 W5QHH5 A0A6P3E105 B0FZL9 W5NSJ7 W5P9V9 W5PEQ9 W5PG71 W5PKG8 W5Q0A5 A0A6P3E192 W5P1D7 W5P4I9 W5PG50 W5PQH9 W5PV05 W5QEI1
map04010 MAPK signaling pathway	2	23	77	1164	1.31	0.660803	0.18	W5PRI4 W5QGY1
map04015 Rap1 signaling pathway	2	19	77	1164	1.59	0.361485	0.44	W5NZU3 W5PRI4
map04066 HIF-1 signaling pathway	2	29	77	1164	1.04	1	0	P52210 W5PRI4
map04120 Ubiquitin mediated proteolysis	2	28	77	1164	1.08	0.707632	0.15	W5PK58 W5PMQ9
map04141 Protein processing in endoplasmic reticulum	8	63	77	1164	1.92	0.0620794	1.21	W5NXS0 W5P1S6 W5P5Y7 W5PB89 W5PGX0 W5Q8Q7 W5QDT3 W5QAL9
map04144 Endocytosis	2	51	77	1164	0.59	0.573622	0.24	W5PVU0 W5Q8R3
map04145 Phagosome	2	50	77	1164	0.6	0.76813	0.11	W5NYP8 W5P0H6
map04151 PI3K-Akt signaling pathway	3	42	77	1164	1.08	0.753899	0.12	W5PRI4 W5QDG7 W5Q0Q1
map04212 Longevity regulating pathway - worm	2	21	77	1164	1.44	0.644586	0.19	W5Q0Q1 W5QEA3
map04216 Ferroptosis	2	19	77	1164	1.59	0.361485	0.44	P18685 W5Q4P4
map04217 Necroptosis	4	27	77	1164	2.24	0.0973674	1.01	P18685 Q6YNC8 W5Q0N0 W5P0Q5
map04218 Cellular senescence	2	19	77	1164	1.59	0.361485	0.44	A0A6P3E1U0 W5P0Q5
map04310 Wnt signaling pathway	2	18	77	1164	1.68	0.336659	0.47	W5P4I0 W5PW38
map04390 Hippo signaling pathway	2	20	77	1164	1.51	0.385973	0.41	W5NZU3 W5Q0Q1
map04510 Focal adhesion	2	27	77	1164	1.12	0.697879	0.16	W5PRI4 W5QDG7
map04962 Vasopressin-regulated water reabsorption	2	17	77	1164	1.78	0.311571	0.51	W5NYP8 W5P0H6
